# Supplementary material for: The Associations between Knowledge and Behaviours Related to Touch Screens and Microbiological Threats among IT Students’
Source: Int J Environ Res Public Health. 2021 Sep 2;18(17):9269. doi: 10.3390/ijerph18179269 (PMC8431698; doi:10.3390/ijerph18179269)
Supplement: Supplementary file 1 [file ijerph-18-09269-s001.zip]

Archive with 21 entries (20 files):
- Definitions/
- Definitions/chicago2.bst
- Definitions/journalnames.tex
- Definitions/logo-ccby.eps
- Definitions/logo-mdpi-eps-converted-to.pdf
- Definitions/logo-mdpi.eps
- Definitions/logo-orcid-eps-converted-to.pdf
- Definitions/logo-orcid.eps
- Definitions/logo-updates.pdf
- Definitions/mdpi.bst
- Definitions/mdpi.cls
- ijerph-1272967-supp-edited.aux
- ijerph-1272967-supp-edited.bbl
- ijerph-1272967-supp-edited.blg
- ijerph-1272967-supp-edited.log
- ijerph-1272967-supp-edited.out
- ijerph-1272967-supp-edited.pdf
- ijerph-1272967-supp-edited.synctex.gz
- ijerph-1272967-supp-edited.tex
- questions.pdf
- references.bib
