# Supplementary material for: The Associations between Knowledge and Behaviours Related to Touch Screens and Microbiological Threats among IT Students’
Source: Int J Environ Res Public Health. 2021 Sep 2;18(17):9269. doi: 10.3390/ijerph18179269 (PMC8431698; doi:10.3390/ijerph18179269)
Supplement: Supplementary file 1 [file ijerph-18-09269-s001.zip › ijerph-1272967-supp-edited.aux]

\relax 
\providecommand\hyper@newdestlabel[2]{}
\bibstyle{Definitions/mdpi}
\providecommand\HyperFirstAtBeginDocument{\AtBeginDocument}
\HyperFirstAtBeginDocument{\ifx\hyper@anchor\@undefined
\global\let\oldcontentsline\contentsline
\gdef\contentsline#1#2#3#4{\oldcontentsline{#1}{#2}{#3}}
\global\let\oldnewlabel\newlabel
\gdef\newlabel#1#2{\newlabelxx{#1}#2}
\gdef\newlabelxx#1#2#3#4#5#6{\oldnewlabel{#1}{{#2}{#3}}}
\AtEndDocument{\ifx\hyper@anchor\@undefined
\let\contentsline\oldcontentsline
\let\newlabel\oldnewlabel
\fi}
\fi}
\global\let\hyper@last\relax 
\gdef\HyperFirstAtBeginDocument#1{#1}
\providecommand\HyField@AuxAddToFields[1]{}
\providecommand\HyField@AuxAddToCoFields[2]{}
\providecommand*\new@tpo@label[2]{}
\citation{Szabo2015}
\citation{Goldblatt2007}
\citation{Usha2009}
\citation{Kokate2012}
\citation{Badr2012}
\citation{Angadi2014}
\citation{Gashaw2014}
\citation{Mark2014}
\citation{Milisa2015}
\citation{Orsi2015}
\citation{Morubagal2017}
\citation{Dorost2018}
\citation{Anupriya2018}
\citation{Ebidor2015}
\citation{Chaka2016}
\citation{Pal2015}
\providecommand \oddpage@label [2]{}
\@LN@col{1}
\@LN@col{1}
\@writefile{toc}{\contentsline {section}{\numberline {1}Medical Staff and Mobile Devices}{1}{section.1}\protected@file@percent }
\@LN@col{1}
\@writefile{toc}{\contentsline {section}{\numberline {2}Materials and Methods}{2}{section.2}\protected@file@percent }
\@LN@col{1}
\@writefile{lot}{\contentsline {table}{\numberline {1}{\ignorespaces Questions considered in this paper.\relax }}{3}{table.caption.1}\protected@file@percent }
\providecommand*\caption@xref[2]{\@setref\relax\@undefined{#1}}
\newlabel{tab_1}{{1}{3}{Questions considered in this paper.\relax }{table.caption.1}{}}
\@LN@col{1}
\@writefile{lof}{\contentsline {figure}{\numberline {S1}{\ignorespaces Fragment of the questionnaire with the questions considered in the article (questionnaire in Polish).\relax }}{4}{figure.caption.2}\protected@file@percent }
\newlabel{fig_1}{{S1}{4}{Fragment of the questionnaire with the questions considered in the article (questionnaire in Polish).\relax }{figure.caption.2}{}}
\@LN@col{1}
\@writefile{toc}{\contentsline {section}{\numberline {3}Results}{5}{section.3}\protected@file@percent }
\@writefile{toc}{\contentsline {subsection}{\numberline {3.1}K--means and K--median Clustering of Social Behaviors Related to Giving Own Smartphone to Other Persons}{5}{subsection.3.1}\protected@file@percent }
\@writefile{lot}{\contentsline {table}{\numberline {2}{\ignorespaces Centroid locations for k--means.\relax }}{5}{table.caption.3}\protected@file@percent }
\newlabel{tab_clusters1}{{2}{5}{Centroid locations for k--means.\relax }{table.caption.3}{}}
\@LN@col{1}
\@writefile{lot}{\contentsline {table}{\numberline {3}{\ignorespaces Centroid locations for k--medians.\relax }}{6}{table.caption.4}\protected@file@percent }
\newlabel{tab_clusters2}{{3}{6}{Centroid locations for k--medians.\relax }{table.caption.4}{}}
\@LN@col{1}
\@writefile{toc}{\contentsline {subsection}{\numberline {3.2}Subjective Associations Between Expected Microbiological Threats and Behaviors using Linear Model}{7}{subsection.3.2}\protected@file@percent }
\@writefile{lot}{\contentsline {table}{\numberline {4}{\ignorespaces Absolute frequency for 2D linear model of associations (\hl {changed to italic}$N$=172) (part 1/3) \relax }}{7}{table.caption.6}\protected@file@percent }
\newlabel{tab_2d_1}{{4}{7}{Absolute frequency for 2D linear model of associations (\hl {changed to italic}$N$=172) (part 1/3) \relax }{table.caption.6}{}}
\@LN@col{1}
\@writefile{lot}{\contentsline {table}{\numberline {5}{\ignorespaces Absolute frequency for 2D linear model of associations (\hl {changed to italic}$N$=172) (part 2/3).\relax }}{8}{table.caption.8}\protected@file@percent }
\newlabel{tab_2d_2}{{5}{8}{Absolute frequency for 2D linear model of associations (\hl {changed to italic}$N$=172) (part 2/3).\relax }{table.caption.8}{}}
\@LN@col{1}
\@writefile{lot}{\contentsline {table}{\numberline {6}{\ignorespaces Absolute frequency for 2D linear model of associations (\hl {changed to italic}$N$=172) (part 3/3).\relax }}{9}{table.caption.10}\protected@file@percent }
\newlabel{tab_2d_3}{{6}{9}{Absolute frequency for 2D linear model of associations (\hl {changed to italic}$N$=172) (part 3/3).\relax }{table.caption.10}{}}
\bibdata{references}
\bibcite{Szabo2015}{{1}{2015}{{Szab{\'o} and Morvai}}{{}}}
\bibcite{Goldblatt2007}{{2}{2007}{{Goldblatt \em  {et~al.}}}{{Goldblatt, Krief, Klonsky, Haller, Milloul, Sixsmith, Srugo, and Potasman}}}
\bibcite{Usha2009}{{3}{2009}{{Usha \em  {et~al.}}}{{Usha, Pushpa, Aarti, and Sita}}}
\bibcite{Kokate2012}{{4}{2012}{{Kokate \em  {et~al.}}}{{Kokate, More, Gujar, Mundhe, and Quazi~Syed}}}
\bibcite{Badr2012}{{5}{2012}{{Badr \em  {et~al.}}}{{Badr, Badr, and Mansour}}}
\bibcite{Angadi2014}{{6}{2014}{{Angadi \em  {et~al.}}}{{Angadi, Gupta, Misra, Jadhav, and Sardar}}}
\@LN@col{1}
\@LN@col{1}
\@writefile{toc}{\contentsline {subsection}{\numberline {3.3}Subjective Associations between Microbiological Threats for Personal Contact Situations using Linear Model}{10}{subsection.3.3}\protected@file@percent }
\@writefile{lot}{\contentsline {table}{\numberline {7}{\ignorespaces Absolute frequency for 2D linear model of associations (\hl {changed to italic}$N$=172).\relax }}{10}{table.caption.12}\protected@file@percent }
\newlabel{tab_12f}{{7}{10}{Absolute frequency for 2D linear model of associations (\hl {changed to italic}$N$=172).\relax }{table.caption.12}{}}
\@writefile{toc}{\contentsline {section}{References}{10}{table.caption.12}\protected@file@percent }
\bibcite{Gashaw2014}{{7}{2014}{{Gashaw \em  {et~al.}}}{{Gashaw, Abtew, and Addis}}}
\bibcite{Mark2014}{{8}{2014}{{Mark \em  {et~al.}}}{{Mark, Leonard, Breen, Graydon, O'Gorman, and Kirk}}}
\bibcite{Milisa2015}{{9}{2015}{{Misgana \em  {et~al.}}}{{Misgana, Abdissa, and Abebe}}}
\bibcite{Orsi2015}{{10}{2015}{{Orsi \em  {et~al.}}}{{Orsi, Natale, D\IeC {\textquoteright }Ettorre, Protano, Vullo, and De~Curtis}}}
\bibcite{Morubagal2017}{{11}{2017}{{Morubagal \em  {et~al.}}}{{Morubagal, Shivappa, Mahale, and Neelambike}}}
\bibcite{Dorost2018}{{12}{2018}{{Dorost \em  {et~al.}}}{{Dorost, Safari, Akhlaghi, Soleimani, and Yoosefpour}}}
\bibcite{Anupriya2018}{{13}{2018}{{Anupriya \em  {et~al.}}}{{Anupriya, Puhalenthi, S., R., and V.}}}
\bibcite{Ebidor2015}{{14}{2015}{{Ebidor}}{{}}}
\bibcite{Chaka2016}{{15}{2016}{{Chaka \em  {et~al.}}}{{Chaka, Milisa, Feye, and Kassa}}}
\bibcite{Pal2015}{{16}{2015}{{Pal \em  {et~al.}}}{{Pal, Juyal, Adekhandi, Sharma, Prakash, Sharma, Rana, and Parihar}}}
\newlabel{LastPage}{{}{11}{}{page.11}{}}
\xdef\lastpage@lastpage{11}
\xdef\lastpage@lastpageHy{11}
\expandafter\ifx\csname c@page@totc\endcsname\relax\newcounter{page@totc}\fi\setcounter{page@totc}{12}
