# Supplementary material for: The Associations between Knowledge and Behaviours Related to Touch Screens and Microbiological Threats among IT Students’
Source: Int J Environ Res Public Health. 2021 Sep 2;18(17):9269. doi: 10.3390/ijerph18179269 (PMC8431698; doi:10.3390/ijerph18179269)
Supplement: Supplementary file 1 [file ijerph-18-09269-s001.zip › ijerph-1272967-supp-edited.bbl]

\begin{thebibliography}{999}

\bibitem[Szab{\'o} and Morvai(2015)]{Szabo2015}
Szab{\'o}, R.; Morvai, J.
\newblock The role of the mobile communication devices in the spread of
  healthcare-associated infections: a systematic review.
\newblock {\em Antimicrobial Resistance and Infection Control} {\bf 2015}, {\em
  4},~P39.

\bibitem[Goldblatt \em{et~al.}(2007)Goldblatt, Krief, Klonsky, Haller, Milloul,
  Sixsmith, Srugo, and Potasman]{Goldblatt2007}
Goldblatt, J.G.; Krief, I.; Klonsky, T.; Haller, D.; Milloul, V.; Sixsmith,
  D.M.; Srugo, I.; Potasman, I.
\newblock Use of Cellular Telephones and Transmission of Pathogens by Medical
  Staff in New York and Israel.
\newblock {\em Infection Control \& Hospital Epidemiology} {\bf 2007}, {\em
  28},~500–503.

\bibitem[Usha \em{et~al.}(2009)Usha, Pushpa, Aarti, and Sita]{Usha2009}
Usha, A.; Pushpa, D.; Aarti, C.; Sita, M.
\newblock Cellphones A Modern Stayhouse For Bacterial Pathogens.
\newblock {\em JK Science : Journal of Medical Education \& Research} {\bf
  2009}, {\em 11},~127--129.

\bibitem[Kokate \em{et~al.}(2012)Kokate, More, Gujar, Mundhe, and
  Quazi~Syed]{Kokate2012}
Kokate, S.; More, S.; Gujar, V.; Mundhe, S.; Quazi~Syed, Z.
\newblock Microbiological flora of mobile phones of resident doctors.
\newblock {\em J. Biomedical Science and Engineering} {\bf 2012}, {\em
  5},~696--698.

\bibitem[Badr \em{et~al.}(2012)Badr, Badr, and Mansour]{Badr2012}
Badr, R.; Badr, H.; Mansour, N.
\newblock Mobile phones and nosocomial infections.
\newblock {\em International Journal of Infection Control} {\bf 2012}, {\em
  8},~1--5.

\bibitem[Angadi \em{et~al.}(2014)Angadi, Gupta, Misra, Jadhav, and
  Sardar]{Angadi2014}
Angadi, K.; Gupta, U.; Misra, R.; Jadhav, S.; Sardar, M.
\newblock Study of the role of mobile phones in the transmission of Hospital
  acquired infections.
\newblock {\em Medical Journal of Dr. D.Y. Patil University} {\bf 2014}, {\em
  7},~435--438.

\bibitem[Gashaw \em{et~al.}(2014)Gashaw, Abtew, and Addis]{Gashaw2014}
Gashaw, M.; Abtew, D.; Addis, Z.
\newblock Prevalence and Antimicrobial Susceptibility Pattern of Bacteria
  Isolated from Mobile Phones of Health Care Professionals Working in Gondar
  Town Health Centers.
\newblock {\em ISRN Public Health} {\bf 2014}, {\em 2014},~1--6.

\bibitem[Mark \em{et~al.}(2014)Mark, Leonard, Breen, Graydon, O'Gorman, and
  Kirk]{Mark2014}
Mark, D.; Leonard, C.; Breen, H.; Graydon, R.; O'Gorman, C.; Kirk, S.
\newblock Mobile phones in clinical practice: reducing the risk of bacterial
  contamination.
\newblock {\em International journal of clinical practice} {\bf 2014}, {\em
  68},~1060--1064.

\bibitem[Misgana \em{et~al.}(2015)Misgana, Abdissa, and Abebe]{Milisa2015}
Misgana, G.; Abdissa, K.; Abebe, G.
\newblock Bacterial contamination of mobile phones of health care workers at
  Jimma University Specialized Hospital, Jimma, South West Ethiopia.
\newblock {\em International Journal of Infection Control} {\bf 2015}, {\em
  11}.

\bibitem[Orsi \em{et~al.}(2015)Orsi, Natale, D’Ettorre, Protano, Vullo, and
  De~Curtis]{Orsi2015}
Orsi, G.; Natale, F.; D’Ettorre, G.; Protano, C.; Vullo, V.; De~Curtis, M.
\newblock Mobile Phone Microbial Contamination Among Neonatal Unit Healthcare
  Workers.
\newblock {\em Infection Control and Hospital Epidemiology} {\bf 2015}, {\em
  36},~487--489.

\bibitem[Morubagal \em{et~al.}(2017)Morubagal, Shivappa, Mahale, and
  Neelambike]{Morubagal2017}
Morubagal, R.R.; Shivappa, S.G.; Mahale, R.P.; Neelambike, S.M.
\newblock Study of bacterial flora associated with mobile phones of healthcare
  workers and non--healthcare workers.
\newblock {\em Iranian journal of microbiology} {\bf 2017}, {\em 9},~143--151.

\bibitem[Dorost \em{et~al.}(2018)Dorost, Safari, Akhlaghi, Soleimani, and
  Yoosefpour]{Dorost2018}
Dorost, A.; Safari, Y.; Akhlaghi, M.; Soleimani, M.; Yoosefpour, N.
\newblock Microbial contamination data of keypad and touch screen of cell
  phones among hospital and non-hospital staffs - A case study: Iran.
\newblock {\em Data in brief} {\bf 2018}, {\em 20},~80--84.

\bibitem[Anupriya \em{et~al.}(2018)Anupriya, Puhalenthi, S., R., and
  V.]{Anupriya2018}
Anupriya, A.; Puhalenthi, K.; S., J.K.; R., P.; V., H.
\newblock Microbial contamination of mobile phones in a teritary care hospital.
\newblock {\em International Journal Of Community Medicine And Public Health}
  {\bf 2018}, {\em 5},~2313--2316.

\bibitem[Ebidor(2015)]{Ebidor2015}
Ebidor, U.
\newblock Mobile phones of health care workers: Friend or foe.
\newblock {\em Global journal of Research Analysis} {\bf 2015}, {\em 4},~1--2.

\bibitem[Chaka \em{et~al.}(2016)Chaka, Milisa, Feye, and Kassa]{Chaka2016}
Chaka, T.; Milisa, G.; Feye, B.; Kassa, R.
\newblock Bacterial Isolates from Cell Phones and Hands of Health Care Workers:
  A Cross Sectional Study in Pediatric Wards at Black Lion Hospital, Addis
  Ababa, Ethiopia.
\newblock {\em Journal of Bacteriology \& Parasitology} {\bf 2016}, {\em
  7},~288--294.

\bibitem[Pal \em{et~al.}(2015)Pal, Juyal, Adekhandi, Sharma, Prakash, Sharma,
  Rana, and Parihar]{Pal2015}
Pal, S.; Juyal, D.; Adekhandi, S.; Sharma, M.; Prakash, R.; Sharma, N.; Rana,
  A.; Parihar, A.
\newblock Mobile phones: Reservoirs for the transmission of nosocomial
  pathogens.
\newblock {\em Advanced biomedical research} {\bf 2015}, {\em 4},~144--144.

\end{thebibliography}
