# Supplementary material for: The Associations between Knowledge and Behaviours Related to Touch Screens and Microbiological Threats among IT Students’
Source: Int J Environ Res Public Health. 2021 Sep 2;18(17):9269. doi: 10.3390/ijerph18179269 (PMC8431698; doi:10.3390/ijerph18179269)
Supplement: Supplementary file 1 [file ijerph-18-09269-s001.zip › ijerph-1272967-supp-edited.blg]

This is BibTeX, Version 0.99d (TeX Live 2019/dev/Debian)
Capacity: max_strings=100000, hash_size=100000, hash_prime=85009
The top-level auxiliary file: ijerph-1272967-supp-edited.aux
The style file: Definitions/mdpi.bst
Database file #1: references.bib
You've used 16 entries,
            2862 wiz_defined-function locations,
            677 strings with 7808 characters,
and the built_in function-call counts, 6731 in all, are:
= -- 513
> -- 478
< -- 2
+ -- 176
- -- 144
* -- 685
:= -- 1120
add.period$ -- 48
call.type$ -- 16
change.case$ -- 16
chr.to.int$ -- 16
cite$ -- 16
duplicate$ -- 287
empty$ -- 527
format.name$ -- 162
if$ -- 1349
int.to.chr$ -- 1
int.to.str$ -- 16
missing$ -- 16
newline$ -- 83
num.names$ -- 48
pop$ -- 96
preamble$ -- 0
purify$ -- 16
quote$ -- 0
skip$ -- 132
stack$ -- 0
substring$ -- 343
swap$ -- 64
text.length$ -- 0
text.prefix$ -- 0
top$ -- 0
type$ -- 112
warning$ -- 0
while$ -- 55
width$ -- 0
write$ -- 194
