# Supplementary material for: The Associations between Knowledge and Behaviours Related to Touch Screens and Microbiological Threats among IT Students’
Source: Int J Environ Res Public Health. 2021 Sep 2;18(17):9269. doi: 10.3390/ijerph18179269 (PMC8431698; doi:10.3390/ijerph18179269)
Supplement: Supplementary file 1 [file ijerph-18-09269-s001.zip › ijerph-1272967-supp-edited.log]

This is pdfTeX, Version 3.14159265-2.6-1.40.19 (TeX Live 2019/dev/Debian) (preloaded format=pdflatex 2021.8.19)  1 SEP 2021 15:35
entering extended mode
 restricted \write18 enabled.
 %&-line parsing enabled.
**ijerph-1272967-supp-edited.tex
(./ijerph-1272967-supp-edited.tex
LaTeX2e <2018-12-01>
(./Definitions/mdpi.cls
Document Class: Definitions/mdpi 06/04/2021 MDPI paper class
(/usr/share/texlive/texmf-dist/tex/latex/base/article.cls
Document Class: article 2018/09/03 v1.4i Standard LaTeX document class
(/usr/share/texlive/texmf-dist/tex/latex/base/size10.clo
File: size10.clo 2018/09/03 v1.4i Standard LaTeX file (size option)
)
\c@part=\count80
\c@section=\count81
\c@subsection=\count82
\c@subsubsection=\count83
\c@paragraph=\count84
\c@subparagraph=\count85
\c@figure=\count86
\c@table=\count87
\abovecaptionskip=\skip41
\belowcaptionskip=\skip42
\bibindent=\dimen102
)
(/usr/share/texlive/texmf-dist/tex/latex/base/fontenc.sty
Package: fontenc 2018/08/11 v2.0j Standard LaTeX package

(/usr/share/texlive/texmf-dist/tex/latex/base/t1enc.def
File: t1enc.def 2018/08/11 v2.0j Standard LaTeX file
LaTeX Font Info:    Redeclaring font encoding T1 on input line 48.
))
(/usr/share/texlive/texmf-dist/tex/latex/base/inputenc.sty
Package: inputenc 2018/08/11 v1.3c Input encoding file
\inpenc@prehook=\toks14
\inpenc@posthook=\toks15
)
(/usr/share/texlive/texmf-dist/tex/latex/tools/calc.sty
Package: calc 2017/05/25 v4.3 Infix arithmetic (KKT,FJ)
\calc@Acount=\count88
\calc@Bcount=\count89
\calc@Adimen=\dimen103
\calc@Bdimen=\dimen104
\calc@Askip=\skip43
\calc@Bskip=\skip44
LaTeX Info: Redefining \setlength on input line 80.
LaTeX Info: Redefining \addtolength on input line 81.
\calc@Ccount=\count90
\calc@Cskip=\skip45
)
(/usr/share/texlive/texmf-dist/tex/latex/tools/indentfirst.sty
Package: indentfirst 1995/11/23 v1.03 Indent first paragraph (DPC)
)
(/usr/share/texlive/texmf-dist/tex/latex/fancyhdr/fancyhdr.sty
Package: fancyhdr 2019/01/31 v3.10 Extensive control of page headers and footer
s
\f@nch@headwidth=\skip46
\f@nch@O@elh=\skip47
\f@nch@O@erh=\skip48
\f@nch@O@olh=\skip49
\f@nch@O@orh=\skip50
\f@nch@O@elf=\skip51
\f@nch@O@erf=\skip52
\f@nch@O@olf=\skip53
\f@nch@O@orf=\skip54
)
(/usr/share/texlive/texmf-dist/tex/latex/graphics/graphicx.sty
Package: graphicx 2017/06/01 v1.1a Enhanced LaTeX Graphics (DPC,SPQR)

(/usr/share/texlive/texmf-dist/tex/latex/graphics/keyval.sty
Package: keyval 2014/10/28 v1.15 key=value parser (DPC)
\KV@toks@=\toks16
)
(/usr/share/texlive/texmf-dist/tex/latex/graphics/graphics.sty
Package: graphics 2017/06/25 v1.2c Standard LaTeX Graphics (DPC,SPQR)

(/usr/share/texlive/texmf-dist/tex/latex/graphics/trig.sty
Package: trig 2016/01/03 v1.10 sin cos tan (DPC)
)
(/usr/share/texlive/texmf-dist/tex/latex/graphics-cfg/graphics.cfg
File: graphics.cfg 2016/06/04 v1.11 sample graphics configuration
)
Package graphics Info: Driver file: pdftex.def on input line 99.

(/usr/share/texlive/texmf-dist/tex/latex/graphics-def/pdftex.def
File: pdftex.def 2018/01/08 v1.0l Graphics/color driver for pdftex
))
\Gin@req@height=\dimen105
\Gin@req@width=\dimen106
)
(/usr/share/texlive/texmf-dist/tex/latex/oberdiek/epstopdf.sty
Package: epstopdf 2016/05/15 v2.6 Conversion with epstopdf on the fly (HO)

(/usr/share/texlive/texmf-dist/tex/latex/oberdiek/epstopdf-base.sty
Package: epstopdf-base 2016/05/15 v2.6 Base part for package epstopdf

(/usr/share/texlive/texmf-dist/tex/generic/oberdiek/infwarerr.sty
Package: infwarerr 2016/05/16 v1.4 Providing info/warning/error messages (HO)
)
(/usr/share/texlive/texmf-dist/tex/latex/oberdiek/grfext.sty
Package: grfext 2016/05/16 v1.2 Manage graphics extensions (HO)

(/usr/share/texlive/texmf-dist/tex/generic/oberdiek/kvdefinekeys.sty
Package: kvdefinekeys 2016/05/16 v1.4 Define keys (HO)

(/usr/share/texlive/texmf-dist/tex/generic/oberdiek/ltxcmds.sty
Package: ltxcmds 2016/05/16 v1.23 LaTeX kernel commands for general use (HO)
)))
(/usr/share/texlive/texmf-dist/tex/latex/oberdiek/kvoptions.sty
Package: kvoptions 2016/05/16 v3.12 Key value format for package options (HO)

(/usr/share/texlive/texmf-dist/tex/generic/oberdiek/kvsetkeys.sty
Package: kvsetkeys 2016/05/16 v1.17 Key value parser (HO)

(/usr/share/texlive/texmf-dist/tex/generic/oberdiek/etexcmds.sty
Package: etexcmds 2016/05/16 v1.6 Avoid name clashes with e-TeX commands (HO)

(/usr/share/texlive/texmf-dist/tex/generic/oberdiek/ifluatex.sty
Package: ifluatex 2016/05/16 v1.4 Provides the ifluatex switch (HO)
Package ifluatex Info: LuaTeX not detected.
))))
(/usr/share/texlive/texmf-dist/tex/generic/oberdiek/pdftexcmds.sty
Package: pdftexcmds 2018/09/10 v0.29 Utility functions of pdfTeX for LuaTeX (HO
)

(/usr/share/texlive/texmf-dist/tex/generic/oberdiek/ifpdf.sty
Package: ifpdf 2018/09/07 v3.3 Provides the ifpdf switch
)
Package pdftexcmds Info: LuaTeX not detected.
Package pdftexcmds Info: \pdf@primitive is available.
Package pdftexcmds Info: \pdf@ifprimitive is available.
Package pdftexcmds Info: \pdfdraftmode found.
)
Package epstopdf-base Info: Redefining graphics rule for `.eps' on input line 4
38.
Package grfext Info: Graphics extension search list:
(grfext)             [.pdf,.png,.jpg,.mps,.jpeg,.jbig2,.jb2,.PDF,.PNG,.JPG,.JPE
G,.JBIG2,.JB2,.eps]
(grfext)             \AppendGraphicsExtensions on input line 456.

(/usr/share/texlive/texmf-dist/tex/latex/latexconfig/epstopdf-sys.cfg
File: epstopdf-sys.cfg 2010/07/13 v1.3 Configuration of (r)epstopdf for TeX Liv
e
)))
(/usr/share/texlive/texmf-dist/tex/latex/lastpage/lastpage.sty
Package: lastpage 2015/03/29 v1.2m Refers to last page's name (HMM; JPG)
)
(/usr/share/texlive/texmf-dist/tex/latex/base/ifthen.sty
Package: ifthen 2014/09/29 v1.1c Standard LaTeX ifthen package (DPC)
)
(/usr/share/texlive/texmf-dist/tex/latex/lineno/lineno.sty
Package: lineno 2005/11/02 line numbers on paragraphs v4.41
\linenopenalty=\count91
\output=\toks17
\linenoprevgraf=\count92
\linenumbersep=\dimen107
\linenumberwidth=\dimen108
\c@linenumber=\count93
\c@pagewiselinenumber=\count94
\c@LN@truepage=\count95
\c@internallinenumber=\count96
\c@internallinenumbers=\count97
\quotelinenumbersep=\dimen109
\bframerule=\dimen110
\bframesep=\dimen111
\bframebox=\box27
LaTeX Info: Redefining \\ on input line 3056.
)
(/usr/share/texlive/texmf-dist/tex/latex/float/float.sty
Package: float 2001/11/08 v1.3d Float enhancements (AL)
\c@float@type=\count98
\float@exts=\toks18
\float@box=\box28
\@float@everytoks=\toks19
\@floatcapt=\box29
)
(/usr/share/texlive/texmf-dist/tex/latex/amsmath/amsmath.sty
Package: amsmath 2018/12/01 v2.17b AMS math features
\@mathmargin=\skip55

For additional information on amsmath, use the `?' option.
(/usr/share/texlive/texmf-dist/tex/latex/amsmath/amstext.sty
Package: amstext 2000/06/29 v2.01 AMS text

(/usr/share/texlive/texmf-dist/tex/latex/amsmath/amsgen.sty
File: amsgen.sty 1999/11/30 v2.0 generic functions
\@emptytoks=\toks20
\ex@=\dimen112
))
(/usr/share/texlive/texmf-dist/tex/latex/amsmath/amsbsy.sty
Package: amsbsy 1999/11/29 v1.2d Bold Symbols
\pmbraise@=\dimen113
)
(/usr/share/texlive/texmf-dist/tex/latex/amsmath/amsopn.sty
Package: amsopn 2016/03/08 v2.02 operator names
)
\inf@bad=\count99
LaTeX Info: Redefining \frac on input line 223.
\uproot@=\count100
\leftroot@=\count101
LaTeX Info: Redefining \overline on input line 385.
\classnum@=\count102
\DOTSCASE@=\count103
LaTeX Info: Redefining \ldots on input line 482.
LaTeX Info: Redefining \dots on input line 485.
LaTeX Info: Redefining \cdots on input line 606.
\Mathstrutbox@=\box30
\strutbox@=\box31
\big@size=\dimen114
LaTeX Font Info:    Redeclaring font encoding OML on input line 729.
LaTeX Font Info:    Redeclaring font encoding OMS on input line 730.
\macc@depth=\count104
\c@MaxMatrixCols=\count105
\dotsspace@=\muskip10
\c@parentequation=\count106
\dspbrk@lvl=\count107
\tag@help=\toks21
\row@=\count108
\column@=\count109
\maxfields@=\count110
\andhelp@=\toks22
\eqnshift@=\dimen115
\alignsep@=\dimen116
\tagshift@=\dimen117
\tagwidth@=\dimen118
\totwidth@=\dimen119
\lineht@=\dimen120
\@envbody=\toks23
\multlinegap=\skip56
\multlinetaggap=\skip57
\mathdisplay@stack=\toks24
LaTeX Info: Redefining \[ on input line 2844.
LaTeX Info: Redefining \] on input line 2845.
)
(/usr/share/texlive/texmf-dist/tex/latex/amsfonts/amssymb.sty
Package: amssymb 2013/01/14 v3.01 AMS font symbols

(/usr/share/texlive/texmf-dist/tex/latex/amsfonts/amsfonts.sty
Package: amsfonts 2013/01/14 v3.01 Basic AMSFonts support
\symAMSa=\mathgroup4
\symAMSb=\mathgroup5
LaTeX Font Info:    Overwriting math alphabet `\mathfrak' in version `bold'
(Font)                  U/euf/m/n --> U/euf/b/n on input line 106.
))
(/usr/share/texlive/texmf-dist/tex/latex/setspace/setspace.sty
Package: setspace 2011/12/19 v6.7a set line spacing
)
(/usr/share/texlive/texmf-dist/tex/latex/enumitem/enumitem.sty
Package: enumitem 2019/02/04 v3.8 Customized lists
\labelindent=\skip58
\enit@outerparindent=\dimen121
\enit@toks=\toks25
\enit@inbox=\box32
\enit@count@id=\count111
\enitdp@description=\count112
)
(/usr/share/texlive/texmf-dist/tex/latex/psnfss/mathpazo.sty
Package: mathpazo 2005/04/12 PSNFSS-v9.2a Palatino w/ Pazo Math (D.Puga, WaS) 
\symupright=\mathgroup6
)
(/usr/share/texlive/texmf-dist/tex/latex/booktabs/booktabs.sty
Package: booktabs 2016/04/27 v1.618033 publication quality tables
\heavyrulewidth=\dimen122
\lightrulewidth=\dimen123
\cmidrulewidth=\dimen124
\belowrulesep=\dimen125
\belowbottomsep=\dimen126
\aboverulesep=\dimen127
\abovetopsep=\dimen128
\cmidrulesep=\dimen129
\cmidrulekern=\dimen130
\defaultaddspace=\dimen131
\@cmidla=\count113
\@cmidlb=\count114
\@aboverulesep=\dimen132
\@belowrulesep=\dimen133
\@thisruleclass=\count115
\@lastruleclass=\count116
\@thisrulewidth=\dimen134
)
(/usr/share/texlive/texmf-dist/tex/latex/titlesec/titlesec.sty
Package: titlesec 2016/03/21 v2.10.2 Sectioning titles
\ttl@box=\box33
\beforetitleunit=\skip59
\aftertitleunit=\skip60
\ttl@plus=\dimen135
\ttl@minus=\dimen136
\ttl@toksa=\toks26
\titlewidth=\dimen137
\titlewidthlast=\dimen138
\titlewidthfirst=\dimen139
)
(/usr/share/texlive/texmf-dist/tex/latex/etoolbox/etoolbox.sty
Package: etoolbox 2018/08/19 v2.5f e-TeX tools for LaTeX (JAW)
\etb@tempcnta=\count117
)
(/usr/share/texlive/texmf-dist/tex/latex/tabto-ltx/tabto.sty
Package: tabto 2013/03/25  v 1.3  Another tabbing mechanism
\CurrentLineWidth=\dimen140
)
(/usr/share/texlive/texmf-dist/tex/latex/xcolor/xcolor.sty
Package: xcolor 2016/05/11 v2.12 LaTeX color extensions (UK)

(/usr/share/texlive/texmf-dist/tex/latex/graphics-cfg/color.cfg
File: color.cfg 2016/01/02 v1.6 sample color configuration
)
Package xcolor Info: Driver file: pdftex.def on input line 225.
Package xcolor Info: Model `cmy' substituted by `cmy0' on input line 1348.
Package xcolor Info: Model `hsb' substituted by `rgb' on input line 1352.
Package xcolor Info: Model `RGB' extended on input line 1364.
Package xcolor Info: Model `HTML' substituted by `rgb' on input line 1366.
Package xcolor Info: Model `Hsb' substituted by `hsb' on input line 1367.
Package xcolor Info: Model `tHsb' substituted by `hsb' on input line 1368.
Package xcolor Info: Model `HSB' substituted by `hsb' on input line 1369.
Package xcolor Info: Model `Gray' substituted by `gray' on input line 1370.
Package xcolor Info: Model `wave' substituted by `hsb' on input line 1371.
)
(/usr/share/texlive/texmf-dist/tex/latex/colortbl/colortbl.sty
Package: colortbl 2018/12/12 v1.0d Color table columns (DPC)

(/usr/share/texlive/texmf-dist/tex/latex/tools/array.sty
Package: array 2018/12/30 v2.4k Tabular extension package (FMi)
\col@sep=\dimen141
\ar@mcellbox=\box34
\extrarowheight=\dimen142
\NC@list=\toks27
\extratabsurround=\skip61
\backup@length=\skip62
\ar@cellbox=\box35
)
\everycr=\toks28
\minrowclearance=\skip63
)
(/usr/share/texlive/texmf-dist/tex/latex/soul/soul.sty
Package: soul 2003/11/17 v2.4 letterspacing/underlining (mf)
\SOUL@word=\toks29
\SOUL@lasttoken=\toks30
\SOUL@cmds=\toks31
\SOUL@buffer=\toks32
\SOUL@token=\toks33
\SOUL@spaceskip=\skip64
\SOUL@ttwidth=\dimen143
\SOUL@uldp=\dimen144
\SOUL@ulht=\dimen145
)
(/usr/share/texlive/texmf-dist/tex/latex/multirow/multirow.sty
Package: multirow 2019/01/01 v2.4 Span multiple rows of a table
\multirow@colwidth=\skip65
\multirow@cntb=\count118
\multirow@dima=\skip66
\bigstrutjot=\dimen146
)
(/usr/share/texlive/texmf-dist/tex/latex/microtype/microtype.sty
Package: microtype 2019/02/28 v2.7b Micro-typographical refinements (RS)
\MT@toks=\toks34
\MT@count=\count119
LaTeX Info: Redefining \textls on input line 790.
\MT@outer@kern=\dimen147
LaTeX Info: Redefining \textmicrotypecontext on input line 1336.
\MT@listname@count=\count120

(/usr/share/texlive/texmf-dist/tex/latex/microtype/microtype-pdftex.def
File: microtype-pdftex.def 2019/02/28 v2.7b Definitions specific to pdftex (RS)

LaTeX Info: Redefining \lsstyle on input line 914.
LaTeX Info: Redefining \lslig on input line 914.
\MT@outer@space=\skip67
)
Package microtype Info: Loading configuration file microtype.cfg.

(/usr/share/texlive/texmf-dist/tex/latex/microtype/microtype.cfg
File: microtype.cfg 2019/02/28 v2.7b microtype main configuration file (RS)
))
(/usr/share/texlive/texmf-dist/tex/latex/pgf/frontendlayer/tikz.sty
(/usr/share/texlive/texmf-dist/tex/latex/pgf/basiclayer/pgf.sty
(/usr/share/texlive/texmf-dist/tex/latex/pgf/utilities/pgfrcs.sty
(/usr/share/texlive/texmf-dist/tex/generic/pgf/utilities/pgfutil-common.tex
\pgfutil@everybye=\toks35
\pgfutil@tempdima=\dimen148
\pgfutil@tempdimb=\dimen149

(/usr/share/texlive/texmf-dist/tex/generic/pgf/utilities/pgfutil-common-lists.t
ex)) (/usr/share/texlive/texmf-dist/tex/generic/pgf/utilities/pgfutil-latex.def
\pgfutil@abb=\box36
(/usr/share/texlive/texmf-dist/tex/latex/ms/everyshi.sty
Package: everyshi 2001/05/15 v3.00 EveryShipout Package (MS)
))
(/usr/share/texlive/texmf-dist/tex/generic/pgf/utilities/pgfrcs.code.tex
(/usr/share/texlive/texmf-dist/tex/generic/pgf/pgf.revision.tex)
Package: pgfrcs 2019/02/02 v3.1.1 (3.1.1)
))
Package: pgf 2019/02/02 v3.1.1 (3.1.1)

(/usr/share/texlive/texmf-dist/tex/latex/pgf/basiclayer/pgfcore.sty
(/usr/share/texlive/texmf-dist/tex/latex/pgf/systemlayer/pgfsys.sty
(/usr/share/texlive/texmf-dist/tex/generic/pgf/systemlayer/pgfsys.code.tex
Package: pgfsys 2019/02/02 v3.1.1 (3.1.1)

(/usr/share/texlive/texmf-dist/tex/generic/pgf/utilities/pgfkeys.code.tex
\pgfkeys@pathtoks=\toks36
\pgfkeys@temptoks=\toks37

(/usr/share/texlive/texmf-dist/tex/generic/pgf/utilities/pgfkeysfiltered.code.t
ex
\pgfkeys@tmptoks=\toks38
))
\pgf@x=\dimen150
\pgf@y=\dimen151
\pgf@xa=\dimen152
\pgf@ya=\dimen153
\pgf@xb=\dimen154
\pgf@yb=\dimen155
\pgf@xc=\dimen156
\pgf@yc=\dimen157
\w@pgf@writea=\write3
\r@pgf@reada=\read1
\c@pgf@counta=\count121
\c@pgf@countb=\count122
\c@pgf@countc=\count123
\c@pgf@countd=\count124
\t@pgf@toka=\toks39
\t@pgf@tokb=\toks40
\t@pgf@tokc=\toks41
\pgf@sys@id@count=\count125
 (/usr/share/texlive/texmf-dist/tex/generic/pgf/systemlayer/pgf.cfg
File: pgf.cfg 2019/02/02 v3.1.1 (3.1.1)
)
Driver file for pgf: pgfsys-pdftex.def

(/usr/share/texlive/texmf-dist/tex/generic/pgf/systemlayer/pgfsys-pdftex.def
File: pgfsys-pdftex.def 2019/02/02 v3.1.1 (3.1.1)

(/usr/share/texlive/texmf-dist/tex/generic/pgf/systemlayer/pgfsys-common-pdf.de
f
File: pgfsys-common-pdf.def 2019/02/02 v3.1.1 (3.1.1)
)))
(/usr/share/texlive/texmf-dist/tex/generic/pgf/systemlayer/pgfsyssoftpath.code.
tex
File: pgfsyssoftpath.code.tex 2019/02/02 v3.1.1 (3.1.1)
\pgfsyssoftpath@smallbuffer@items=\count126
\pgfsyssoftpath@bigbuffer@items=\count127
)
(/usr/share/texlive/texmf-dist/tex/generic/pgf/systemlayer/pgfsysprotocol.code.
tex
File: pgfsysprotocol.code.tex 2019/02/02 v3.1.1 (3.1.1)
))
(/usr/share/texlive/texmf-dist/tex/generic/pgf/basiclayer/pgfcore.code.tex
Package: pgfcore 2019/02/02 v3.1.1 (3.1.1)

(/usr/share/texlive/texmf-dist/tex/generic/pgf/math/pgfmath.code.tex
(/usr/share/texlive/texmf-dist/tex/generic/pgf/math/pgfmathcalc.code.tex
(/usr/share/texlive/texmf-dist/tex/generic/pgf/math/pgfmathutil.code.tex)
(/usr/share/texlive/texmf-dist/tex/generic/pgf/math/pgfmathparser.code.tex
\pgfmath@dimen=\dimen158
\pgfmath@count=\count128
\pgfmath@box=\box37
\pgfmath@toks=\toks42
\pgfmath@stack@operand=\toks43
\pgfmath@stack@operation=\toks44
)
(/usr/share/texlive/texmf-dist/tex/generic/pgf/math/pgfmathfunctions.code.tex
(/usr/share/texlive/texmf-dist/tex/generic/pgf/math/pgfmathfunctions.basic.code
.tex)
(/usr/share/texlive/texmf-dist/tex/generic/pgf/math/pgfmathfunctions.trigonomet
ric.code.tex)
(/usr/share/texlive/texmf-dist/tex/generic/pgf/math/pgfmathfunctions.random.cod
e.tex)
(/usr/share/texlive/texmf-dist/tex/generic/pgf/math/pgfmathfunctions.comparison
.code.tex)
(/usr/share/texlive/texmf-dist/tex/generic/pgf/math/pgfmathfunctions.base.code.
tex)
(/usr/share/texlive/texmf-dist/tex/generic/pgf/math/pgfmathfunctions.round.code
.tex)
(/usr/share/texlive/texmf-dist/tex/generic/pgf/math/pgfmathfunctions.misc.code.
tex)
(/usr/share/texlive/texmf-dist/tex/generic/pgf/math/pgfmathfunctions.integerari
thmetics.code.tex)))
(/usr/share/texlive/texmf-dist/tex/generic/pgf/math/pgfmathfloat.code.tex
\c@pgfmathroundto@lastzeros=\count129
))
(/usr/share/texlive/texmf-dist/tex/generic/pgf/basiclayer/pgfcorepoints.code.te
x
File: pgfcorepoints.code.tex 2019/02/02 v3.1.1 (3.1.1)
\pgf@picminx=\dimen159
\pgf@picmaxx=\dimen160
\pgf@picminy=\dimen161
\pgf@picmaxy=\dimen162
\pgf@pathminx=\dimen163
\pgf@pathmaxx=\dimen164
\pgf@pathminy=\dimen165
\pgf@pathmaxy=\dimen166
\pgf@xx=\dimen167
\pgf@xy=\dimen168
\pgf@yx=\dimen169
\pgf@yy=\dimen170
\pgf@zx=\dimen171
\pgf@zy=\dimen172
)
(/usr/share/texlive/texmf-dist/tex/generic/pgf/basiclayer/pgfcorepathconstruct.
code.tex
File: pgfcorepathconstruct.code.tex 2019/02/02 v3.1.1 (3.1.1)
\pgf@path@lastx=\dimen173
\pgf@path@lasty=\dimen174
)
(/usr/share/texlive/texmf-dist/tex/generic/pgf/basiclayer/pgfcorepathusage.code
.tex
File: pgfcorepathusage.code.tex 2019/02/02 v3.1.1 (3.1.1)
\pgf@shorten@end@additional=\dimen175
\pgf@shorten@start@additional=\dimen176
)
(/usr/share/texlive/texmf-dist/tex/generic/pgf/basiclayer/pgfcorescopes.code.te
x
File: pgfcorescopes.code.tex 2019/02/02 v3.1.1 (3.1.1)
\pgfpic=\box38
\pgf@hbox=\box39
\pgf@layerbox@main=\box40
\pgf@picture@serial@count=\count130
)
(/usr/share/texlive/texmf-dist/tex/generic/pgf/basiclayer/pgfcoregraphicstate.c
ode.tex
File: pgfcoregraphicstate.code.tex 2019/02/02 v3.1.1 (3.1.1)
\pgflinewidth=\dimen177
)
(/usr/share/texlive/texmf-dist/tex/generic/pgf/basiclayer/pgfcoretransformation
s.code.tex
File: pgfcoretransformations.code.tex 2019/02/02 v3.1.1 (3.1.1)
\pgf@pt@x=\dimen178
\pgf@pt@y=\dimen179
\pgf@pt@temp=\dimen180
)
(/usr/share/texlive/texmf-dist/tex/generic/pgf/basiclayer/pgfcorequick.code.tex
File: pgfcorequick.code.tex 2019/02/02 v3.1.1 (3.1.1)
)
(/usr/share/texlive/texmf-dist/tex/generic/pgf/basiclayer/pgfcoreobjects.code.t
ex
File: pgfcoreobjects.code.tex 2019/02/02 v3.1.1 (3.1.1)
)
(/usr/share/texlive/texmf-dist/tex/generic/pgf/basiclayer/pgfcorepathprocessing
.code.tex
File: pgfcorepathprocessing.code.tex 2019/02/02 v3.1.1 (3.1.1)
)
(/usr/share/texlive/texmf-dist/tex/generic/pgf/basiclayer/pgfcorearrows.code.te
x
File: pgfcorearrows.code.tex 2019/02/02 v3.1.1 (3.1.1)
\pgfarrowsep=\dimen181
)
(/usr/share/texlive/texmf-dist/tex/generic/pgf/basiclayer/pgfcoreshade.code.tex
File: pgfcoreshade.code.tex 2019/02/02 v3.1.1 (3.1.1)
\pgf@max=\dimen182
\pgf@sys@shading@range@num=\count131
)
(/usr/share/texlive/texmf-dist/tex/generic/pgf/basiclayer/pgfcoreimage.code.tex
File: pgfcoreimage.code.tex 2019/02/02 v3.1.1 (3.1.1)

(/usr/share/texlive/texmf-dist/tex/generic/pgf/basiclayer/pgfcoreexternal.code.
tex
File: pgfcoreexternal.code.tex 2019/02/02 v3.1.1 (3.1.1)
\pgfexternal@startupbox=\box41
))
(/usr/share/texlive/texmf-dist/tex/generic/pgf/basiclayer/pgfcorelayers.code.te
x
File: pgfcorelayers.code.tex 2019/02/02 v3.1.1 (3.1.1)
)
(/usr/share/texlive/texmf-dist/tex/generic/pgf/basiclayer/pgfcoretransparency.c
ode.tex
File: pgfcoretransparency.code.tex 2019/02/02 v3.1.1 (3.1.1)
)
(/usr/share/texlive/texmf-dist/tex/generic/pgf/basiclayer/pgfcorepatterns.code.
tex
File: pgfcorepatterns.code.tex 2019/02/02 v3.1.1 (3.1.1)
)
(/usr/share/texlive/texmf-dist/tex/generic/pgf/basiclayer/pgfcorerdf.code.tex
File: pgfcorerdf.code.tex 2019/02/02 v3.1.1 (3.1.1)
)))
(/usr/share/texlive/texmf-dist/tex/generic/pgf/modules/pgfmoduleshapes.code.tex
File: pgfmoduleshapes.code.tex 2019/02/02 v3.1.1 (3.1.1)
\pgfnodeparttextbox=\box42
) (/usr/share/texlive/texmf-dist/tex/generic/pgf/modules/pgfmoduleplot.code.tex
File: pgfmoduleplot.code.tex 2019/02/02 v3.1.1 (3.1.1)
)
(/usr/share/texlive/texmf-dist/tex/latex/pgf/compatibility/pgfcomp-version-0-65
.sty
Package: pgfcomp-version-0-65 2019/02/02 v3.1.1 (3.1.1)
\pgf@nodesepstart=\dimen183
\pgf@nodesepend=\dimen184
)
(/usr/share/texlive/texmf-dist/tex/latex/pgf/compatibility/pgfcomp-version-1-18
.sty
Package: pgfcomp-version-1-18 2019/02/02 v3.1.1 (3.1.1)
)) (/usr/share/texlive/texmf-dist/tex/latex/pgf/utilities/pgffor.sty
(/usr/share/texlive/texmf-dist/tex/latex/pgf/utilities/pgfkeys.sty
(/usr/share/texlive/texmf-dist/tex/generic/pgf/utilities/pgfkeys.code.tex))
(/usr/share/texlive/texmf-dist/tex/latex/pgf/math/pgfmath.sty
(/usr/share/texlive/texmf-dist/tex/generic/pgf/math/pgfmath.code.tex))
(/usr/share/texlive/texmf-dist/tex/generic/pgf/utilities/pgffor.code.tex
Package: pgffor 2019/02/02 v3.1.1 (3.1.1)

(/usr/share/texlive/texmf-dist/tex/generic/pgf/math/pgfmath.code.tex)
\pgffor@iter=\dimen185
\pgffor@skip=\dimen186
\pgffor@stack=\toks45
\pgffor@toks=\toks46
))
(/usr/share/texlive/texmf-dist/tex/generic/pgf/frontendlayer/tikz/tikz.code.tex
Package: tikz 2019/02/02 v3.1.1 (3.1.1)

(/usr/share/texlive/texmf-dist/tex/generic/pgf/libraries/pgflibraryplothandlers
.code.tex
File: pgflibraryplothandlers.code.tex 2019/02/02 v3.1.1 (3.1.1)
\pgf@plot@mark@count=\count132
\pgfplotmarksize=\dimen187
)
\tikz@lastx=\dimen188
\tikz@lasty=\dimen189
\tikz@lastxsaved=\dimen190
\tikz@lastysaved=\dimen191
\tikzleveldistance=\dimen192
\tikzsiblingdistance=\dimen193
\tikz@figbox=\box43
\tikz@figbox@bg=\box44
\tikz@tempbox=\box45
\tikz@tempbox@bg=\box46
\tikztreelevel=\count133
\tikznumberofchildren=\count134
\tikznumberofcurrentchild=\count135
\tikz@fig@count=\count136

(/usr/share/texlive/texmf-dist/tex/generic/pgf/modules/pgfmodulematrix.code.tex
File: pgfmodulematrix.code.tex 2019/02/02 v3.1.1 (3.1.1)
\pgfmatrixcurrentrow=\count137
\pgfmatrixcurrentcolumn=\count138
\pgf@matrix@numberofcolumns=\count139
)
\tikz@expandcount=\count140

(/usr/share/texlive/texmf-dist/tex/generic/pgf/frontendlayer/tikz/libraries/tik
zlibrarytopaths.code.tex
File: tikzlibrarytopaths.code.tex 2019/02/02 v3.1.1 (3.1.1)
)))
(/usr/share/texlive/texmf-dist/tex/latex/totcount/totcount.sty
Package: totcount 2011/01/25 v1.2 package for gettingthe total value of LaTeX c
ounters
)
(/usr/share/texlive/texmf-dist/tex/latex/changepage/changepage.sty
Package: changepage 2009/10/20 v1.0c check page and change page layout
\c@cp@cntr=\count141
\cp@tempcnt=\count142
)
(/usr/share/texlive/texmf-dist/tex/latex/paracol/paracol.sty
Package: paracol 2018/12/31 v1.35 
\pcol@currcol=\count143
\pcol@nextcol=\count144
\pcol@ncol=\count145
\pcol@ncolleft=\count146
\pcol@page=\count147
\pcol@basepage=\count148
\pcol@toppage=\count149
\pcol@footnotebase=\count150
\pcol@nfootnotes=\count151
\pcol@mcid=\count152
\pcol@prevdepth=\dimen194
\pcol@colht=\dimen195
\pcol@textfloatsep=\dimen196
\pcol@lrmargin=\dimen197
\pagerim=\dimen198
\pcol@topskip=\skip68
\belowfootnoteskip=\skip69
\pcol@topfnotes=\box47
\pcol@prespan=\box48
\pcol@rightpage=\box49
\pcol@colorstack@saved=\box50
\pcol@tempboxa=\box51
\pcol@tempboxb=\box52
\pcol@colorins=\insert199
\pcol@everyvbox=\toks47
)
(/usr/share/texlive/texmf-dist/tex/latex/frankenstein/attrib.sty
Package: attrib 2001/08/31 v1.3 attribution of block elements (Frankenstein's h
at)

(/usr/share/texlive/texmf-dist/tex/latex/frankenstein/moredefs.sty
Package: moredefs 2001/08/31 v1.8 more defining commands (Frankenstein's brain)

\sc@toks@a=\toks48
\sc@toks@b=\toks49
)
\AttribMinSkip=\skip70
)
(/usr/share/texlive/texmf-dist/tex/latex/was/upgreek.sty
Package: upgreek 2003/02/12 v2.0 (WaS)
Package upgreek Info: Using Euler Roman for upright Greek on input line 31.
\symugrf@m=\mathgroup7
LaTeX Font Info:    Overwriting symbol font `ugrf@m' in version `bold'
(Font)                  U/eur/m/n --> U/eur/b/n on input line 38.
)
(/usr/share/texlive/texmf-dist/tex/latex/tools/tabularx.sty
Package: tabularx 2016/02/03 v2.11b `tabularx' package (DPC)
\TX@col@width=\dimen256
\TX@old@table=\dimen257
\TX@old@col=\dimen258
\TX@target=\dimen259
\TX@delta=\dimen260
\TX@cols=\count153
\TX@ftn=\toks50
)
(/usr/share/texlive/texmf-dist/tex/latex/pbox/pbox.sty
Package: pbox 2011/12/07 v1.2 Dynamic parboxes
\pb@xlen=\skip71
)
(/usr/share/texlive/texmf-dist/tex/latex/ms/ragged2e.sty
Package: ragged2e 2009/05/21 v2.1 ragged2e Package (MS)

(/usr/share/texlive/texmf-dist/tex/latex/ms/everysel.sty
Package: everysel 2011/10/28 v1.2 EverySelectfont Package (MS)
)
\CenteringLeftskip=\skip72
\RaggedLeftLeftskip=\skip73
\RaggedRightLeftskip=\skip74
\CenteringRightskip=\skip75
\RaggedLeftRightskip=\skip76
\RaggedRightRightskip=\skip77
\CenteringParfillskip=\skip78
\RaggedLeftParfillskip=\skip79
\RaggedRightParfillskip=\skip80
\JustifyingParfillskip=\skip81
\CenteringParindent=\skip82
\RaggedLeftParindent=\skip83
\RaggedRightParindent=\skip84
\JustifyingParindent=\skip85
)
(/usr/share/texlive/texmf-dist/tex/latex/tocloft/tocloft.sty
Package: tocloft 2017/08/31 v2.3i parameterised ToC, etc., typesetting
Package tocloft Info: The document has section divisions on input line 51.
\cftparskip=\skip86
\cftbeforetoctitleskip=\skip87
\cftaftertoctitleskip=\skip88
\cftbeforepartskip=\skip89
\cftpartnumwidth=\skip90
\cftpartindent=\skip91
\cftbeforesecskip=\skip92
\cftsecindent=\skip93
\cftsecnumwidth=\skip94
\cftbeforesubsecskip=\skip95
\cftsubsecindent=\skip96
\cftsubsecnumwidth=\skip97
\cftbeforesubsubsecskip=\skip98
\cftsubsubsecindent=\skip99
\cftsubsubsecnumwidth=\skip100
\cftbeforeparaskip=\skip101
\cftparaindent=\skip102
\cftparanumwidth=\skip103
\cftbeforesubparaskip=\skip104
\cftsubparaindent=\skip105
\cftsubparanumwidth=\skip106
\cftbeforeloftitleskip=\skip107
\cftafterloftitleskip=\skip108
\cftbeforefigskip=\skip109
\cftfigindent=\skip110
\cftfignumwidth=\skip111
\c@lofdepth=\count154
\c@lotdepth=\count155
\cftbeforelottitleskip=\skip112
\cftafterlottitleskip=\skip113
\cftbeforetabskip=\skip114
\cfttabindent=\skip115
\cfttabnumwidth=\skip116
)
(./Definitions/journalnames.tex)
(/usr/share/texlive/texmf-dist/tex/latex/amscls/amsthm.sty
Package: amsthm 2017/10/31 v2.20.4
\thm@style=\toks51
\thm@bodyfont=\toks52
\thm@headfont=\toks53
\thm@notefont=\toks54
\thm@headpunct=\toks55
\thm@preskip=\skip117
\thm@postskip=\skip118
\thm@headsep=\skip119
\dth@everypar=\toks56
)
\c@theorem=\count156
\c@lemma=\count157
\c@corollary=\count158
\c@proposition=\count159
\c@characterization=\count160
\c@property=\count161
\c@problem=\count162
\c@example=\count163
\c@examplesanddefinitions=\count164
\c@remark=\count165
\c@definition=\count166
\c@hypothesis=\count167
\c@notation=\count168
\c@assumption=\count169

(/usr/share/texlive/texmf-dist/tex/latex/natbib/natbib.sty
Package: natbib 2010/09/13 8.31b (PWD, AO)
\bibhang=\skip120
\bibsep=\skip121
LaTeX Info: Redefining \cite on input line 694.
\c@NAT@ctr=\count170
)
(/usr/share/texlive/texmf-dist/tex/latex/hyperref/hyperref.sty
Package: hyperref 2018/11/30 v6.88e Hypertext links for LaTeX

(/usr/share/texlive/texmf-dist/tex/generic/oberdiek/hobsub-hyperref.sty
Package: hobsub-hyperref 2016/05/16 v1.14 Bundle oberdiek, subset hyperref (HO)


(/usr/share/texlive/texmf-dist/tex/generic/oberdiek/hobsub-generic.sty
Package: hobsub-generic 2016/05/16 v1.14 Bundle oberdiek, subset generic (HO)
Package: hobsub 2016/05/16 v1.14 Construct package bundles (HO)
Package hobsub Info: Skipping package `infwarerr' (already loaded).
Package hobsub Info: Skipping package `ltxcmds' (already loaded).
Package hobsub Info: Skipping package `ifluatex' (already loaded).
Package: ifvtex 2016/05/16 v1.6 Detect VTeX and its facilities (HO)
Package ifvtex Info: VTeX not detected.
Package: intcalc 2016/05/16 v1.2 Expandable calculations with integers (HO)
Package hobsub Info: Skipping package `ifpdf' (already loaded).
Package hobsub Info: Skipping package `etexcmds' (already loaded).
Package hobsub Info: Skipping package `kvsetkeys' (already loaded).
Package hobsub Info: Skipping package `kvdefinekeys' (already loaded).
Package hobsub Info: Skipping package `pdftexcmds' (already loaded).
Package: pdfescape 2016/05/16 v1.14 Implements pdfTeX's escape features (HO)
Package: bigintcalc 2016/05/16 v1.4 Expandable calculations on big integers (HO
)
Package: bitset 2016/05/16 v1.2 Handle bit-vector datatype (HO)
Package: uniquecounter 2016/05/16 v1.3 Provide unlimited unique counter (HO)
)
Package hobsub Info: Skipping package `hobsub' (already loaded).
Package: letltxmacro 2016/05/16 v1.5 Let assignment for LaTeX macros (HO)
Package: hopatch 2016/05/16 v1.3 Wrapper for package hooks (HO)
Package: xcolor-patch 2016/05/16 xcolor patch
Package: atveryend 2016/05/16 v1.9 Hooks at the very end of document (HO)
Package: atbegshi 2016/06/09 v1.18 At begin shipout hook (HO)
Package: refcount 2016/05/16 v3.5 Data extraction from label references (HO)
Package: hycolor 2016/05/16 v1.8 Color options for hyperref/bookmark (HO)
)
(/usr/share/texlive/texmf-dist/tex/generic/ifxetex/ifxetex.sty
Package: ifxetex 2010/09/12 v0.6 Provides ifxetex conditional
)
(/usr/share/texlive/texmf-dist/tex/latex/oberdiek/auxhook.sty
Package: auxhook 2016/05/16 v1.4 Hooks for auxiliary files (HO)
)
\@linkdim=\dimen261
\Hy@linkcounter=\count171
\Hy@pagecounter=\count172

(/usr/share/texlive/texmf-dist/tex/latex/hyperref/pd1enc.def
File: pd1enc.def 2018/11/30 v6.88e Hyperref: PDFDocEncoding definition (HO)
Now handling font encoding PD1 ...
... no UTF-8 mapping file for font encoding PD1
)
\Hy@SavedSpaceFactor=\count173

(/usr/share/texlive/texmf-dist/tex/latex/latexconfig/hyperref.cfg
File: hyperref.cfg 2002/06/06 v1.2 hyperref configuration of TeXLive
)
Package hyperref Info: Option `unicode' set `true' on input line 4393.

(/usr/share/texlive/texmf-dist/tex/latex/hyperref/puenc.def
File: puenc.def 2018/11/30 v6.88e Hyperref: PDF Unicode definition (HO)
Now handling font encoding PU ...
... no UTF-8 mapping file for font encoding PU
)
Package hyperref Info: Option `bookmarksopen' set `true' on input line 4393.
Package hyperref Info: Option `pdffitwindow' set `true' on input line 4393.
Package hyperref Info: Option `colorlinks' set `true' on input line 4393.
Package hyperref Info: Option `hyperfootnotes' set `false' on input line 4393.
Package hyperref Info: Hyper figures OFF on input line 4519.
Package hyperref Info: Link nesting OFF on input line 4524.
Package hyperref Info: Hyper index ON on input line 4527.
Package hyperref Info: Plain pages OFF on input line 4534.
Package hyperref Info: Backreferencing OFF on input line 4539.
Package hyperref Info: Implicit mode ON; LaTeX internals redefined.
Package hyperref Info: Bookmarks ON on input line 4772.
\c@Hy@tempcnt=\count174

(/usr/share/texlive/texmf-dist/tex/latex/url/url.sty
\Urlmuskip=\muskip11
Package: url 2013/09/16  ver 3.4  Verb mode for urls, etc.
)
LaTeX Info: Redefining \url on input line 5125.
\XeTeXLinkMargin=\dimen262
\Fld@menulength=\count175
\Field@Width=\dimen263
\Fld@charsize=\dimen264
Package hyperref Info: Hyper figures OFF on input line 6380.
Package hyperref Info: Link nesting OFF on input line 6385.
Package hyperref Info: Hyper index ON on input line 6388.
Package hyperref Info: backreferencing OFF on input line 6395.
Package hyperref Info: Link coloring ON on input line 6398.
Package hyperref Info: Link coloring with OCG OFF on input line 6405.
Package hyperref Info: PDF/A mode OFF on input line 6410.
LaTeX Info: Redefining \ref on input line 6450.
LaTeX Info: Redefining \pageref on input line 6454.
\Hy@abspage=\count176
\c@Item=\count177
)
Package hyperref Info: Driver: hpdftex.

(/usr/share/texlive/texmf-dist/tex/latex/hyperref/hpdftex.def
File: hpdftex.def 2018/11/30 v6.88e Hyperref driver for pdfTeX
\Fld@listcount=\count178
\c@bookmark@seq@number=\count179

(/usr/share/texlive/texmf-dist/tex/latex/oberdiek/rerunfilecheck.sty
Package: rerunfilecheck 2016/05/16 v1.8 Rerun checks for auxiliary files (HO)
Package uniquecounter Info: New unique counter `rerunfilecheck' on input line 2
82.
)
\Hy@SectionHShift=\skip122
)
(/usr/share/texlive/texmf-dist/tex/latex/koma-script/scrextend.sty
Package: scrextend 2019/02/01 v3.26b KOMA-Script package (extend other classes 
with features of KOMA-Script classes)

(/usr/share/texlive/texmf-dist/tex/latex/koma-script/scrkbase.sty
Package: scrkbase 2019/02/01 v3.26b KOMA-Script package (KOMA-Script-dependent 
basics and keyval usage)

(/usr/share/texlive/texmf-dist/tex/latex/koma-script/scrbase.sty
Package: scrbase 2019/02/01 v3.26b KOMA-Script package (KOMA-Script-independent
 basics and keyval usage)

(/usr/share/texlive/texmf-dist/tex/latex/koma-script/scrlfile.sty
Package: scrlfile 2019/02/01 v3.26b KOMA-Script package (loading files)
))))
\c@page@totc=\count180

(/usr/share/texlive/texmf-dist/tex/latex/titlesec/block.tss
File: block.tss 2016/03/15
)
(/usr/share/texlive/texmf-dist/tex/latex/geometry/geometry.sty
Package: geometry 2018/04/16 v5.8 Page Geometry
\Gm@cnth=\count181
\Gm@cntv=\count182
\c@Gm@tempcnt=\count183
\Gm@bindingoffset=\dimen265
\Gm@wd@mp=\dimen266
\Gm@odd@mp=\dimen267
\Gm@even@mp=\dimen268
\Gm@layoutwidth=\dimen269
\Gm@layoutheight=\dimen270
\Gm@layouthoffset=\dimen271
\Gm@layoutvoffset=\dimen272
\Gm@dimlist=\toks57
)
(/usr/share/texlive/texmf-dist/tex/latex/caption/newfloat.sty
Package: newfloat 2018/03/04 v1.1a Defining new floating environments (AR)
)
Package newfloat Info: New float `listing' with options `' on input line 1152.
\c@listing=\count184
Package newfloat Info: float type `listing'=4 on input line 1152.
\c@lolistingdepth=\count185
Package newfloat Info: New float `boxenv' with options `name=Box' on input line
 1153.
\c@boxenv=\count186
Package newfloat Info: float type `boxenv'=8 on input line 1153.
\c@loboxenvdepth=\count187
Package newfloat Info: New float `chart' with options `' on input line 1154.
\c@chart=\count188
Package newfloat Info: float type `chart'=16 on input line 1154.
\c@lochartdepth=\count189
Package newfloat Info: New float `scheme' with options `' on input line 1155.
\c@scheme=\count190
Package newfloat Info: float type `scheme'=32 on input line 1155.
\c@loschemedepth=\count191
Package newfloat Info: New float `figurewide' with options `' on input line 115
6.
\c@figurewide=\count192
Package newfloat Info: float type `figurewide'=64 on input line 1156.
\c@lofigurewidedepth=\count193
Package newfloat Info: New float `specialtable' with options `name=Table' on in
put line 1157.
\c@specialtable=\count194
Package newfloat Info: float type `specialtable'=128 on input line 1157.
\c@lospecialtabledepth=\count195

(/usr/share/texlive/texmf-dist/tex/latex/caption/caption.sty
Package: caption 2018/10/06 v3.3-154 Customizing captions (AR)

(/usr/share/texlive/texmf-dist/tex/latex/caption/caption3.sty
Package: caption3 2018/09/12 v1.8c caption3 kernel (AR)
Package caption3 Info: TeX engine: e-TeX on input line 64.
\captionmargin=\dimen273
\captionmargin@=\dimen274
\captionwidth=\dimen275
\caption@tempdima=\dimen276
\caption@indent=\dimen277
\caption@parindent=\dimen278
\caption@hangindent=\dimen279
)
\c@caption@flags=\count196
\c@ContinuedFloat=\count197
Package caption Info: float package is loaded.
Package caption Info: hyperref package is loaded.
)
\@justcentbox=\box53

(/usr/share/texlive/texmf-dist/tex/latex/seqsplit/seqsplit.sty
Package: seqsplit 2006/08/07 v0.1 Splitting long sequences (DNA, RNA, proteins,
 etc.) 
)
\cellWidtha=\skip123
\cellWidthb=\skip124
\cellWidthc=\skip125
\cellWidthd=\skip126
\cellWidthe=\skip127
\cellWidthf=\skip128
\cellWidthg=\skip129
\cellWidthh=\skip130
\cellWidthi=\skip131
\cellWidthj=\skip132
\cellWidthk=\skip133
\cellWidthl=\skip134
\cellWidthm=\skip135
\cellWidthn=\skip136
\cellWidtho=\skip137
\cellWidthp=\skip138
\cellWidthq=\skip139
\cellWidthr=\skip140
\cellWidths=\skip141
\cellWidtht=\skip142
\cellWidthu=\skip143
\cellWidthv=\skip144
\cellWidthw=\skip145
\cellWidthx=\skip146
\cellWidthy=\skip147
\cellWidthz=\skip148
\cellWidthA=\skip149
\cellWidthB=\skip150
\cellWidthC=\skip151
\cellWidthD=\skip152
\cellWidthE=\skip153
\cellWidthF=\skip154
\cellWidthG=\skip155
\cellWidthH=\skip156
\cellWidthI=\skip157
\cellWidthJ=\skip158
\cellWidthK=\skip159
\cellWidthL=\skip160
\cellWidthM=\skip161
\cellWidthN=\skip162
\cellWidthO=\skip163
\cellWidthP=\skip164
\cellWidthQ=\skip165
\cellWidthR=\skip166
\cellWidthS=\skip167
\cellWidthT=\skip168
\cellWidthU=\skip169
\cellWidthV=\skip170
\cellWidthW=\skip171
\cellWidthX=\skip172
\cellWidthY=\skip173
\cellWidthZ=\skip174
)
(/usr/share/texlive/texmf-dist/tex/latex/base/textcomp.sty
Package: textcomp 2018/08/11 v2.0j Standard LaTeX package
Package textcomp Info: Sub-encoding information:
(textcomp)               5 = only ISO-Adobe without \textcurrency
(textcomp)               4 = 5 + \texteuro
(textcomp)               3 = 4 + \textohm
(textcomp)               2 = 3 + \textestimated + \textcurrency
(textcomp)               1 = TS1 - \textcircled - \t
(textcomp)               0 = TS1 (full)
(textcomp)             Font families with sub-encoding setting implement
(textcomp)             only a restricted character set as indicated.
(textcomp)             Family '?' is the default used for unknown fonts.
(textcomp)             See the documentation for details.
Package textcomp Info: Setting ? sub-encoding to TS1/1 on input line 79.

(/usr/share/texlive/texmf-dist/tex/latex/base/ts1enc.def
File: ts1enc.def 2001/06/05 v3.0e (jk/car/fm) Standard LaTeX file
Now handling font encoding TS1 ...
... processing UTF-8 mapping file for font encoding TS1

(/usr/share/texlive/texmf-dist/tex/latex/base/ts1enc.dfu
File: ts1enc.dfu 2018/10/05 v1.2f UTF-8 support for inputenc
   defining Unicode char U+00A2 (decimal 162)
   defining Unicode char U+00A3 (decimal 163)
   defining Unicode char U+00A4 (decimal 164)
   defining Unicode char U+00A5 (decimal 165)
   defining Unicode char U+00A6 (decimal 166)
   defining Unicode char U+00A7 (decimal 167)
   defining Unicode char U+00A8 (decimal 168)
   defining Unicode char U+00A9 (decimal 169)
   defining Unicode char U+00AA (decimal 170)
   defining Unicode char U+00AC (decimal 172)
   defining Unicode char U+00AE (decimal 174)
   defining Unicode char U+00AF (decimal 175)
   defining Unicode char U+00B0 (decimal 176)
   defining Unicode char U+00B1 (decimal 177)
   defining Unicode char U+00B2 (decimal 178)
   defining Unicode char U+00B3 (decimal 179)
   defining Unicode char U+00B4 (decimal 180)
   defining Unicode char U+00B5 (decimal 181)
   defining Unicode char U+00B6 (decimal 182)
   defining Unicode char U+00B7 (decimal 183)
   defining Unicode char U+00B9 (decimal 185)
   defining Unicode char U+00BA (decimal 186)
   defining Unicode char U+00BC (decimal 188)
   defining Unicode char U+00BD (decimal 189)
   defining Unicode char U+00BE (decimal 190)
   defining Unicode char U+00D7 (decimal 215)
   defining Unicode char U+00F7 (decimal 247)
   defining Unicode char U+0192 (decimal 402)
   defining Unicode char U+02C7 (decimal 711)
   defining Unicode char U+02D8 (decimal 728)
   defining Unicode char U+02DD (decimal 733)
   defining Unicode char U+0E3F (decimal 3647)
   defining Unicode char U+2016 (decimal 8214)
   defining Unicode char U+2020 (decimal 8224)
   defining Unicode char U+2021 (decimal 8225)
   defining Unicode char U+2022 (decimal 8226)
   defining Unicode char U+2030 (decimal 8240)
   defining Unicode char U+2031 (decimal 8241)
   defining Unicode char U+203B (decimal 8251)
   defining Unicode char U+203D (decimal 8253)
   defining Unicode char U+2044 (decimal 8260)
   defining Unicode char U+204E (decimal 8270)
   defining Unicode char U+2052 (decimal 8274)
   defining Unicode char U+20A1 (decimal 8353)
   defining Unicode char U+20A4 (decimal 8356)
   defining Unicode char U+20A6 (decimal 8358)
   defining Unicode char U+20A9 (decimal 8361)
   defining Unicode char U+20AB (decimal 8363)
   defining Unicode char U+20AC (decimal 8364)
   defining Unicode char U+20B1 (decimal 8369)
   defining Unicode char U+2103 (decimal 8451)
   defining Unicode char U+2116 (decimal 8470)
   defining Unicode char U+2117 (decimal 8471)
   defining Unicode char U+211E (decimal 8478)
   defining Unicode char U+2120 (decimal 8480)
   defining Unicode char U+2122 (decimal 8482)
   defining Unicode char U+2126 (decimal 8486)
   defining Unicode char U+2127 (decimal 8487)
   defining Unicode char U+212E (decimal 8494)
   defining Unicode char U+2190 (decimal 8592)
   defining Unicode char U+2191 (decimal 8593)
   defining Unicode char U+2192 (decimal 8594)
   defining Unicode char U+2193 (decimal 8595)
   defining Unicode char U+2329 (decimal 9001)
   defining Unicode char U+232A (decimal 9002)
   defining Unicode char U+2422 (decimal 9250)
   defining Unicode char U+25E6 (decimal 9702)
   defining Unicode char U+25EF (decimal 9711)
   defining Unicode char U+266A (decimal 9834)
   defining Unicode char U+FEFF (decimal 65279)
))
LaTeX Info: Redefining \oldstylenums on input line 334.
Package textcomp Info: Setting cmr sub-encoding to TS1/0 on input line 349.
Package textcomp Info: Setting cmss sub-encoding to TS1/0 on input line 350.
Package textcomp Info: Setting cmtt sub-encoding to TS1/0 on input line 351.
Package textcomp Info: Setting cmvtt sub-encoding to TS1/0 on input line 352.
Package textcomp Info: Setting cmbr sub-encoding to TS1/0 on input line 353.
Package textcomp Info: Setting cmtl sub-encoding to TS1/0 on input line 354.
Package textcomp Info: Setting ccr sub-encoding to TS1/0 on input line 355.
Package textcomp Info: Setting ptm sub-encoding to TS1/4 on input line 356.
Package textcomp Info: Setting pcr sub-encoding to TS1/4 on input line 357.
Package textcomp Info: Setting phv sub-encoding to TS1/4 on input line 358.
Package textcomp Info: Setting ppl sub-encoding to TS1/3 on input line 359.
Package textcomp Info: Setting pag sub-encoding to TS1/4 on input line 360.
Package textcomp Info: Setting pbk sub-encoding to TS1/4 on input line 361.
Package textcomp Info: Setting pnc sub-encoding to TS1/4 on input line 362.
Package textcomp Info: Setting pzc sub-encoding to TS1/4 on input line 363.
Package textcomp Info: Setting bch sub-encoding to TS1/4 on input line 364.
Package textcomp Info: Setting put sub-encoding to TS1/5 on input line 365.
Package textcomp Info: Setting uag sub-encoding to TS1/5 on input line 366.
Package textcomp Info: Setting ugq sub-encoding to TS1/5 on input line 367.
Package textcomp Info: Setting ul8 sub-encoding to TS1/4 on input line 368.
Package textcomp Info: Setting ul9 sub-encoding to TS1/4 on input line 369.
Package textcomp Info: Setting augie sub-encoding to TS1/5 on input line 370.
Package textcomp Info: Setting dayrom sub-encoding to TS1/3 on input line 371.
Package textcomp Info: Setting dayroms sub-encoding to TS1/3 on input line 372.

Package textcomp Info: Setting pxr sub-encoding to TS1/0 on input line 373.
Package textcomp Info: Setting pxss sub-encoding to TS1/0 on input line 374.
Package textcomp Info: Setting pxtt sub-encoding to TS1/0 on input line 375.
Package textcomp Info: Setting txr sub-encoding to TS1/0 on input line 376.
Package textcomp Info: Setting txss sub-encoding to TS1/0 on input line 377.
Package textcomp Info: Setting txtt sub-encoding to TS1/0 on input line 378.
Package textcomp Info: Setting lmr sub-encoding to TS1/0 on input line 379.
Package textcomp Info: Setting lmdh sub-encoding to TS1/0 on input line 380.
Package textcomp Info: Setting lmss sub-encoding to TS1/0 on input line 381.
Package textcomp Info: Setting lmssq sub-encoding to TS1/0 on input line 382.
Package textcomp Info: Setting lmvtt sub-encoding to TS1/0 on input line 383.
Package textcomp Info: Setting lmtt sub-encoding to TS1/0 on input line 384.
Package textcomp Info: Setting qhv sub-encoding to TS1/0 on input line 385.
Package textcomp Info: Setting qag sub-encoding to TS1/0 on input line 386.
Package textcomp Info: Setting qbk sub-encoding to TS1/0 on input line 387.
Package textcomp Info: Setting qcr sub-encoding to TS1/0 on input line 388.
Package textcomp Info: Setting qcs sub-encoding to TS1/0 on input line 389.
Package textcomp Info: Setting qpl sub-encoding to TS1/0 on input line 390.
Package textcomp Info: Setting qtm sub-encoding to TS1/0 on input line 391.
Package textcomp Info: Setting qzc sub-encoding to TS1/0 on input line 392.
Package textcomp Info: Setting qhvc sub-encoding to TS1/0 on input line 393.
Package textcomp Info: Setting futs sub-encoding to TS1/4 on input line 394.
Package textcomp Info: Setting futx sub-encoding to TS1/4 on input line 395.
Package textcomp Info: Setting futj sub-encoding to TS1/4 on input line 396.
Package textcomp Info: Setting hlh sub-encoding to TS1/3 on input line 397.
Package textcomp Info: Setting hls sub-encoding to TS1/3 on input line 398.
Package textcomp Info: Setting hlst sub-encoding to TS1/3 on input line 399.
Package textcomp Info: Setting hlct sub-encoding to TS1/5 on input line 400.
Package textcomp Info: Setting hlx sub-encoding to TS1/5 on input line 401.
Package textcomp Info: Setting hlce sub-encoding to TS1/5 on input line 402.
Package textcomp Info: Setting hlcn sub-encoding to TS1/5 on input line 403.
Package textcomp Info: Setting hlcw sub-encoding to TS1/5 on input line 404.
Package textcomp Info: Setting hlcf sub-encoding to TS1/5 on input line 405.
Package textcomp Info: Setting pplx sub-encoding to TS1/3 on input line 406.
Package textcomp Info: Setting pplj sub-encoding to TS1/3 on input line 407.
Package textcomp Info: Setting ptmx sub-encoding to TS1/4 on input line 408.
Package textcomp Info: Setting ptmj sub-encoding to TS1/4 on input line 409.
)
(/usr/share/texlive/texmf-dist/tex/latex/threeparttable/threeparttable.sty
Package: threeparttable 2003/06/13  v 3.0
\@tempboxb=\box54
)
(/usr/share/texlive/texmf-dist/tex/latex/adjustbox/adjustbox.sty
Package: adjustbox 2019/01/04 v1.2 Adjusting TeX boxes (trim, clip, ...)

(/usr/share/texlive/texmf-dist/tex/latex/xkeyval/xkeyval.sty
Package: xkeyval 2014/12/03 v2.7a package option processing (HA)

(/usr/share/texlive/texmf-dist/tex/generic/xkeyval/xkeyval.tex
(/usr/share/texlive/texmf-dist/tex/generic/xkeyval/xkvutils.tex
\XKV@toks=\toks58
\XKV@tempa@toks=\toks59
)
\XKV@depth=\count198
File: xkeyval.tex 2014/12/03 v2.7a key=value parser (HA)
))
(/usr/share/texlive/texmf-dist/tex/latex/adjustbox/adjcalc.sty
Package: adjcalc 2012/05/16 v1.1 Provides advanced setlength with multiple back
-ends (calc, etex, pgfmath)
)
(/usr/share/texlive/texmf-dist/tex/latex/adjustbox/trimclip.sty
Package: trimclip 2018/04/08 v1.1 Trim and clip general TeX material

(/usr/share/texlive/texmf-dist/tex/latex/collectbox/collectbox.sty
Package: collectbox 2012/05/17 v0.4b Collect macro arguments as boxes
\collectedbox=\box55
)
\tc@llx=\dimen280
\tc@lly=\dimen281
\tc@urx=\dimen282
\tc@ury=\dimen283
Package trimclip Info: Using driver 'tc-pdftex.def'.

(/usr/share/texlive/texmf-dist/tex/latex/adjustbox/tc-pdftex.def
File: tc-pdftex.def 2019/01/04 v2.2 Clipping driver for pdftex
))
\adjbox@Width=\dimen284
\adjbox@Height=\dimen285
\adjbox@Depth=\dimen286
\adjbox@Totalheight=\dimen287
\adjbox@pwidth=\dimen288
\adjbox@pheight=\dimen289
\adjbox@pdepth=\dimen290
\adjbox@ptotalheight=\dimen291

(/usr/share/texlive/texmf-dist/tex/latex/ifoddpage/ifoddpage.sty
Package: ifoddpage 2016/04/23 v1.1 Conditionals for odd/even page detection
\c@checkoddpage=\count266
LaTeX Info: Redefining \checkoddpage on input line 45.
)
(/usr/share/texlive/texmf-dist/tex/latex/varwidth/varwidth.sty
Package: varwidth 2009/03/30 ver 0.92;  Variable-width minipages
\@vwid@box=\box56
\sift@deathcycles=\count267
\@vwid@loff=\dimen292
\@vwid@roff=\dimen293
))
(/usr/share/texlive/texmf-dist/tex/latex/graphics/lscape.sty
Package: lscape 2000/10/22 v3.01 Landscape Pages (DPC)
)
(/usr/share/texlive/texmf-dist/tex/latex/tools/longtable.sty
Package: longtable 2014/10/28 v4.11 Multi-page Table package (DPC)+ FMi change
\LTleft=\skip175
\LTright=\skip176
\LTpre=\skip177
\LTpost=\skip178
\LTchunksize=\count268
\LTcapwidth=\dimen294
\LT@head=\box57
\LT@firsthead=\box58
\LT@foot=\box59
\LT@lastfoot=\box60
\LT@cols=\count269
\LT@rows=\count270
\c@LT@tables=\count271
\c@LT@chunks=\count272
\LT@p@ftn=\toks60
)
(/usr/share/texlive/texmf-dist/tex/latex/siunitx/siunitx.sty
(/usr/share/texlive/texmf-dist/tex/latex/l3kernel/expl3.sty
Package: expl3 2019-02-15 L3 programming layer (loader) 

(/usr/share/texlive/texmf-dist/tex/latex/l3kernel/expl3-code.tex
Package: expl3 2019-02-15 L3 programming layer (code)
\c_max_int=\count273
\l_tmpa_int=\count274
\l_tmpb_int=\count275
\g_tmpa_int=\count276
\g_tmpb_int=\count277
\g__kernel_prg_map_int=\count278
\c_log_iow=\count279
\l_iow_line_count_int=\count280
\l__iow_line_target_int=\count281
\l__iow_one_indent_int=\count282
\l__iow_indent_int=\count283
\c_zero_dim=\dimen295
\c_max_dim=\dimen296
\l_tmpa_dim=\dimen297
\l_tmpb_dim=\dimen298
\g_tmpa_dim=\dimen299
\g_tmpb_dim=\dimen300
\c_zero_skip=\skip179
\c_max_skip=\skip180
\l_tmpa_skip=\skip181
\l_tmpb_skip=\skip182
\g_tmpa_skip=\skip183
\g_tmpb_skip=\skip184
\c_zero_muskip=\muskip12
\c_max_muskip=\muskip13
\l_tmpa_muskip=\muskip14
\l_tmpb_muskip=\muskip15
\g_tmpa_muskip=\muskip16
\g_tmpb_muskip=\muskip17
\l_keys_choice_int=\count284
\l__intarray_loop_int=\count285
\c__intarray_sp_dim=\dimen301
\g__intarray_font_int=\count286
\c__fp_leading_shift_int=\count287
\c__fp_middle_shift_int=\count288
\c__fp_trailing_shift_int=\count289
\c__fp_big_leading_shift_int=\count290
\c__fp_big_middle_shift_int=\count291
\c__fp_big_trailing_shift_int=\count292
\c__fp_Bigg_leading_shift_int=\count293
\c__fp_Bigg_middle_shift_int=\count294
\c__fp_Bigg_trailing_shift_int=\count295
\c__kernel_randint_max_int=\count296
\g__fp_array_int=\count297
\l__fp_array_loop_int=\count298
\l__sort_length_int=\count299
\l__sort_min_int=\count300
\l__sort_top_int=\count301
\l__sort_max_int=\count302
\l__sort_true_max_int=\count303
\l__sort_block_int=\count304
\l__sort_begin_int=\count305
\l__sort_end_int=\count306
\l__sort_A_int=\count307
\l__sort_B_int=\count308
\l__sort_C_int=\count309
\l__tl_analysis_normal_int=\count310
\l__tl_analysis_index_int=\count311
\l__tl_analysis_nesting_int=\count312
\l__tl_analysis_type_int=\count313
\l__regex_internal_a_int=\count314
\l__regex_internal_b_int=\count315
\l__regex_internal_c_int=\count316
\l__regex_balance_int=\count317
\l__regex_group_level_int=\count318
\l__regex_mode_int=\count319
\c__regex_cs_in_class_mode_int=\count320
\c__regex_cs_mode_int=\count321
\l__regex_catcodes_int=\count322
\l__regex_default_catcodes_int=\count323
\c__regex_catcode_D_int=\count324
\c__regex_catcode_S_int=\count325
\c__regex_catcode_L_int=\count326
\c__regex_catcode_O_int=\count327
\c__regex_catcode_A_int=\count328
\c__regex_all_catcodes_int=\count329
\l__regex_show_lines_int=\count330
\l__regex_min_state_int=\count331
\l__regex_max_state_int=\count332
\l__regex_left_state_int=\count333
\l__regex_right_state_int=\count334
\l__regex_capturing_group_int=\count335
\l__regex_min_pos_int=\count336
\l__regex_max_pos_int=\count337
\l__regex_curr_pos_int=\count338
\l__regex_start_pos_int=\count339
\l__regex_success_pos_int=\count340
\l__regex_curr_char_int=\count341
\l__regex_curr_catcode_int=\count342
\l__regex_last_char_int=\count343
\l__regex_case_changed_char_int=\count344
\l__regex_curr_state_int=\count345
\l__regex_step_int=\count346
\l__regex_min_active_int=\count347
\l__regex_max_active_int=\count348
\l__regex_replacement_csnames_int=\count349
\l__regex_match_count_int=\count350
\l__regex_min_submatch_int=\count351
\l__regex_submatch_int=\count352
\l__regex_zeroth_submatch_int=\count353
\g__regex_trace_regex_int=\count354
\c_empty_box=\box61
\l_tmpa_box=\box62
\l_tmpb_box=\box63
\g_tmpa_box=\box64
\g_tmpb_box=\box65
\l__box_top_dim=\dimen302
\l__box_bottom_dim=\dimen303
\l__box_left_dim=\dimen304
\l__box_right_dim=\dimen305
\l__box_top_new_dim=\dimen306
\l__box_bottom_new_dim=\dimen307
\l__box_left_new_dim=\dimen308
\l__box_right_new_dim=\dimen309
\l__box_internal_box=\box66
\l__coffin_internal_box=\box67
\l__coffin_internal_dim=\dimen310
\l__coffin_offset_x_dim=\dimen311
\l__coffin_offset_y_dim=\dimen312
\l__coffin_x_dim=\dimen313
\l__coffin_y_dim=\dimen314
\l__coffin_x_prime_dim=\dimen315
\l__coffin_y_prime_dim=\dimen316
\c_empty_coffin=\box68
\l__coffin_aligned_coffin=\box69
\l__coffin_aligned_internal_coffin=\box70
\l_tmpa_coffin=\box71
\l_tmpb_coffin=\box72
\g_tmpa_coffin=\box73
\g_tmpb_coffin=\box74
\c__coffin_empty_coffin=\box75
\l__coffin_display_coffin=\box76
\l__coffin_display_coord_coffin=\box77
\l__coffin_display_pole_coffin=\box78
\l__coffin_display_offset_dim=\dimen317
\l__coffin_display_x_dim=\dimen318
\l__coffin_display_y_dim=\dimen319
\g__file_internal_ior=\read2
\l__coffin_bounding_shift_dim=\dimen320
\l__coffin_left_corner_dim=\dimen321
\l__coffin_right_corner_dim=\dimen322
\l__coffin_bottom_corner_dim=\dimen323
\l__coffin_top_corner_dim=\dimen324
\l__coffin_scaled_total_height_dim=\dimen325
\l__coffin_scaled_width_dim=\dimen326
\l__seq_internal_a_int=\count355
\l__seq_internal_b_int=\count356
)
(/usr/share/texlive/texmf-dist/tex/latex/l3kernel/l3pdfmode.def
File: l3pdfmode.def 2019-02-15 v L3 Experimental driver: PDF mode
\l__driver_color_stack_int=\count357
))
(/usr/share/texlive/texmf-dist/tex/latex/l3packages/xparse/xparse.sty
Package: xparse 2018-10-17 L3 Experimental document command parser
\l__xparse_current_arg_int=\count358
\g__xparse_grabber_int=\count359
\l__xparse_m_args_int=\count360
\l__xparse_mandatory_args_int=\count361
\l__xparse_v_nesting_int=\count362
)
Package: siunitx 2018/05/17 v2.7s A comprehensive (SI) units package

(/usr/share/texlive/texmf-dist/tex/latex/l3packages/l3keys2e/l3keys2e.sty
Package: l3keys2e 2018-10-17 LaTeX2e option processing using LaTeX3 keys
)
\l__siunitx_tmp_box=\box79
\l__siunitx_tmp_dim=\dimen327
\l__siunitx_tmp_int=\count363
\l__siunitx_number_mantissa_length_int=\count364
\l__siunitx_number_uncert_length_int=\count365
\l__siunitx_round_int=\count366
\l__siunitx_process_decimal_int=\count367
\l__siunitx_process_uncertainty_int=\count368
\l__siunitx_process_fixed_int=\count369
\l__siunitx_process_integer_min_int=\count370
\l__siunitx_process_precision_int=\count371
\l__siunitx_group_min_int=\count372
\l__siunitx_angle_marker_box=\box80
\l__siunitx_angle_unit_box=\box81
\l__siunitx_angle_marker_dim=\dimen328
\l__siunitx_angle_unit_dim=\dimen329
\l__siunitx_unit_int=\count373
\l__siunitx_unit_denominator_int=\count374
\l__siunitx_unit_numerator_int=\count375
\l__siunitx_unit_prefix_int=\count376
\l__siunitx_unit_prefix_base_int=\count377
\l__siunitx_unit_prefix_gram_int=\count378
\l__siunitx_number_product_int=\count379
\c__siunitx_one_fill_skip=\skip185
\l__siunitx_table_unit_align_skip=\skip186
\l__siunitx_table_exponent_dim=\dimen330
\l__siunitx_table_integer_dim=\dimen331
\l__siunitx_table_mantissa_dim=\dimen332
\l__siunitx_table_marker_dim=\dimen333
\l__siunitx_table_result_dim=\dimen334
\l__siunitx_table_uncert_dim=\dimen335
\l__siunitx_table_fill_pre_dim=\dimen336
\l__siunitx_table_fill_post_dim=\dimen337
\l__siunitx_table_fill_mid_dim=\dimen338
\l__siunitx_table_pre_box=\box82
\l__siunitx_table_post_box=\box83
\l__siunitx_table_mantissa_box=\box84
\l__siunitx_table_result_box=\box85
\l__siunitx_table_number_align_skip=\skip187
\l__siunitx_table_text_align_skip=\skip188

(/usr/share/texlive/texmf-dist/tex/latex/translator/translator.sty
Package: translator 2018/01/04 v1.12 Easy translation of strings in LaTeX
))
(/usr/share/texlive/texmf-dist/tex/generic/ulem/ulem.sty
\UL@box=\box86
\UL@hyphenbox=\box87
\UL@skip=\skip189
\UL@hook=\toks61
\UL@height=\dimen339
\UL@pe=\count380
\UL@pixel=\dimen340
\ULC@box=\box88
Package: ulem 2012/05/18
\ULdepth=\dimen341
)
(/usr/share/texlive/texmf-dist/tex/latex/listings/listings.sty
\lst@mode=\count381
\lst@gtempboxa=\box89
\lst@token=\toks62
\lst@length=\count382
\lst@currlwidth=\dimen342
\lst@column=\count383
\lst@pos=\count384
\lst@lostspace=\dimen343
\lst@width=\dimen344
\lst@newlines=\count385
\lst@lineno=\count386
\lst@maxwidth=\dimen345

(/usr/share/texlive/texmf-dist/tex/latex/listings/lstmisc.sty
File: lstmisc.sty 2018/09/02 1.7 (Carsten Heinz)
\c@lstnumber=\count387
\lst@skipnumbers=\count388
\lst@framebox=\box90
)
(/usr/share/texlive/texmf-dist/tex/latex/listings/listings.cfg
File: listings.cfg 2018/09/02 1.7 listings configuration
))
Package: listings 2018/09/02 1.7 (Carsten Heinz)

(./ijerph-1272967-supp-edited.aux)
\openout1 = `ijerph-1272967-supp-edited.aux'.

LaTeX Font Info:    Checking defaults for OML/cmm/m/it on input line 176.
LaTeX Font Info:    ... okay on input line 176.
LaTeX Font Info:    Checking defaults for T1/cmr/m/n on input line 176.
LaTeX Font Info:    ... okay on input line 176.
LaTeX Font Info:    Checking defaults for OT1/cmr/m/n on input line 176.
LaTeX Font Info:    ... okay on input line 176.
LaTeX Font Info:    Checking defaults for OMS/cmsy/m/n on input line 176.
LaTeX Font Info:    ... okay on input line 176.
LaTeX Font Info:    Checking defaults for OMX/cmex/m/n on input line 176.
LaTeX Font Info:    ... okay on input line 176.
LaTeX Font Info:    Checking defaults for U/cmr/m/n on input line 176.
LaTeX Font Info:    ... okay on input line 176.
LaTeX Font Info:    Checking defaults for PD1/pdf/m/n on input line 176.
LaTeX Font Info:    ... okay on input line 176.
LaTeX Font Info:    Checking defaults for PU/pdf/m/n on input line 176.
LaTeX Font Info:    ... okay on input line 176.
LaTeX Font Info:    Checking defaults for TS1/cmr/m/n on input line 176.
LaTeX Font Info:    Try loading font information for TS1+cmr on input line 176.


(/usr/share/texlive/texmf-dist/tex/latex/base/ts1cmr.fd
File: ts1cmr.fd 2014/09/29 v2.5h Standard LaTeX font definitions
)
LaTeX Font Info:    ... okay on input line 176.
LaTeX Font Info:    Try loading font information for T1+ppl on input line 176.

(/usr/share/texlive/texmf-dist/tex/latex/psnfss/t1ppl.fd
File: t1ppl.fd 2001/06/04 font definitions for T1/ppl.
)
(/usr/share/texlive/texmf-dist/tex/context/base/mkii/supp-pdf.mkii
[Loading MPS to PDF converter (version 2006.09.02).]
\scratchcounter=\count389
\scratchdimen=\dimen346
\scratchbox=\box91
\nofMPsegments=\count390
\nofMParguments=\count391
\everyMPshowfont=\toks63
\MPscratchCnt=\count392
\MPscratchDim=\dimen347
\MPnumerator=\count393
\makeMPintoPDFobject=\count394
\everyMPtoPDFconversion=\toks64
)
Package lastpage Info: Please have a look at the pageslts package at
(lastpage)             https://www.ctan.org/pkg/pageslts
(lastpage)             ! on input line 176.
LaTeX Info: Redefining \microtypecontext on input line 176.
Package microtype Info: Generating PDF output.
Package microtype Info: Character protrusion enabled (level 2).
Package microtype Info: Using default protrusion set `alltext'.
Package microtype Info: Automatic font expansion enabled (level 2),
(microtype)             stretch: 20, shrink: 20, step: 1, non-selected.
Package microtype Info: Using default expansion set `basictext'.
Package microtype Info: No adjustment of tracking.
Package microtype Info: No adjustment of interword spacing.
Package microtype Info: No adjustment of character kerning.
 (/usr/share/texlive/texmf-dist/tex/latex/microtype/mt-ppl.cfg
File: mt-ppl.cfg 2005/11/16 v1.6 microtype config. file: Palatino (RS)
)
ABD: EveryShipout initializing macros ABD: EverySelectfont initializing macros
LaTeX Info: Redefining \selectfont on input line 176.
\AtBeginShipoutBox=\box92
Package hyperref Info: Link coloring ON on input line 176.

(/usr/share/texlive/texmf-dist/tex/latex/hyperref/nameref.sty
Package: nameref 2016/05/21 v2.44 Cross-referencing by name of section

(/usr/share/texlive/texmf-dist/tex/generic/oberdiek/gettitlestring.sty
Package: gettitlestring 2016/05/16 v1.5 Cleanup title references (HO)
)
\c@section@level=\count395
)
LaTeX Info: Redefining \ref on input line 176.
LaTeX Info: Redefining \pageref on input line 176.
LaTeX Info: Redefining \nameref on input line 176.

(./ijerph-1272967-supp-edited.out) (./ijerph-1272967-supp-edited.out)
\@outlinefile=\write4
\openout4 = `ijerph-1272967-supp-edited.out'.

LaTeX Font Info:    Redeclaring symbol font `AMSb' on input line 176.
LaTeX Font Info:    Overwriting symbol font `AMSb' in version `normal'
(Font)                  U/msb/m/n --> U/msb/m/n on input line 176.
LaTeX Font Info:    Overwriting symbol font `AMSb' in version `bold'
(Font)                  U/msb/m/n --> U/msb/m/n on input line 176.

*geometry* detected driver: pdftex
*geometry* verbose mode - [ preamble ] result:
* driver: pdftex
* paper: <default>
* layout: <same size as paper>
* layoutoffset:(h,v)=(0.0pt,0.0pt)
* modes: includehead includefoot 
* h-part:(L,W,R)=(36.13512pt, 525.23764pt, 36.13512pt)
* v-part:(T,H,B)=(54.06006pt, 769.64723pt, 21.33955pt)
* \paperwidth=597.50787pt
* \paperheight=845.04684pt
* \textwidth=525.23764pt
* \textheight=689.64723pt
* \oddsidemargin=-36.13487pt
* \evensidemargin=-36.13487pt
* \topmargin=-18.20993pt
* \headheight=12.0pt
* \headsep=20.0pt
* \topskip=10.0pt
* \footskip=48.0pt
* \marginparwidth=57.0pt
* \marginparsep=11.0pt
* \columnsep=28.45274pt
* \skip\footins=17.07182pt
* \hoffset=0.0pt
* \voffset=0.0pt
* \mag=1000
* \@twocolumnfalse
* \@twosidefalse
* \@mparswitchfalse
* \@reversemarginfalse
* (1in=72.27pt=25.4mm, 1cm=28.453pt)

Package caption Info: Begin \AtBeginDocument code.
Package caption Info: listings package is loaded.
Package caption Info: longtable package is loaded.
(/usr/share/texlive/texmf-dist/tex/latex/caption/ltcaption.sty
Package: ltcaption 2018/08/26 v1.4-95 longtable captions (AR)
)
Package caption Info: threeparttable package is loaded.
Package caption Info: End \AtBeginDocument code.

(/usr/share/texlive/texmf-dist/tex/latex/translator/translator-basic-dictionary
-English.dict
Dictionary: translator-basic-dictionary, Language: English 
)
(/usr/share/texlive/texmf-dist/tex/latex/siunitx/siunitx-abbreviations.cfg
File: siunitx-abbreviations.cfg 2017/11/26 v2.7k siunitx: Abbreviated units
)
\c@lstlisting=\count396
LaTeX Font Info:    Font shape `T1/ppl/bx/n' in size <18> not available
(Font)              Font shape `T1/ppl/b/n' tried instead on input line 176.
LaTeX Font Info:    Font shape `T1/ppl/bx/n' in size <10> not available
(Font)              Font shape `T1/ppl/b/n' tried instead on input line 176.
LaTeX Font Info:    Try loading font information for OT1+ppl on input line 176.


(/usr/share/texlive/texmf-dist/tex/latex/psnfss/ot1ppl.fd
File: ot1ppl.fd 2001/06/04 font definitions for OT1/ppl.
)
LaTeX Font Info:    Try loading font information for OML+zplm on input line 176
.

(/usr/share/texlive/texmf-dist/tex/latex/psnfss/omlzplm.fd
File: omlzplm.fd 2002/09/08 Fontinst v1.914 font definitions for OML/zplm.
)
LaTeX Font Info:    Try loading font information for OMS+zplm on input line 176
.

(/usr/share/texlive/texmf-dist/tex/latex/psnfss/omszplm.fd
File: omszplm.fd 2002/09/08 Fontinst v1.914 font definitions for OMS/zplm.
)
LaTeX Font Info:    Try loading font information for OMX+zplm on input line 176
.

(/usr/share/texlive/texmf-dist/tex/latex/psnfss/omxzplm.fd
File: omxzplm.fd 2002/09/08 Fontinst v1.914 font definitions for OMX/zplm.
)
LaTeX Font Info:    Font shape `U/msa/m/n' will be
(Font)              scaled to size 10.42007pt on input line 176.

(/usr/share/texlive/texmf-dist/tex/latex/microtype/mt-msa.cfg
File: mt-msa.cfg 2006/02/04 v1.1 microtype config. file: AMS symbols (a) (RS)
)
LaTeX Font Info:    Font shape `U/msa/m/n' will be
(Font)              scaled to size 7.91925pt on input line 176.
LaTeX Font Info:    Font shape `U/msa/m/n' will be
(Font)              scaled to size 6.25204pt on input line 176.
LaTeX Font Info:    Font shape `U/msb/m/n' will be
(Font)              scaled to size 10.42007pt on input line 176.

(/usr/share/texlive/texmf-dist/tex/latex/microtype/mt-msb.cfg
File: mt-msb.cfg 2005/06/01 v1.0 microtype config. file: AMS symbols (b) (RS)
)
LaTeX Font Info:    Font shape `U/msb/m/n' will be
(Font)              scaled to size 7.91925pt on input line 176.
LaTeX Font Info:    Font shape `U/msb/m/n' will be
(Font)              scaled to size 6.25204pt on input line 176.
LaTeX Font Info:    Try loading font information for OT1+zplm on input line 176
.

(/usr/share/texlive/texmf-dist/tex/latex/psnfss/ot1zplm.fd
File: ot1zplm.fd 2002/09/08 Fontinst v1.914 font definitions for OT1/zplm.
)
Package microtype Info: Loading generic protrusion settings for font family
(microtype)             `zplm' (encoding: OT1).
(microtype)             For optimal results, create family-specific settings.
(microtype)             See the microtype manual for details.

(/usr/share/texlive/texmf-dist/tex/latex/microtype/mt-eur.cfg
File: mt-eur.cfg 2006/07/31 v1.1 microtype config. file: AMS Euler Roman (RS)
)
Package epstopdf Info: Source file: <Definitions/logo-orcid.eps>
(epstopdf)                    date: 2018-07-22 06:33:52
(epstopdf)                    size: 284378 bytes
(epstopdf)             Output file: <Definitions/logo-orcid-eps-converted-to.pd
f>
(epstopdf)                    date: 2021-05-03 03:18:35
(epstopdf)                    size: 12397 bytes
(epstopdf)             Command: <repstopdf --outfile=Definitions/logo-orcid-eps
-converted-to.pdf Definitions/logo-orcid.eps>
(epstopdf)             \includegraphics on input line 176.
Package epstopdf Info: Output file is already uptodate.
<Definitions/logo-orcid-eps-converted-to.pdf, id=36, 102.3825pt x 102.3825pt>
File: Definitions/logo-orcid-eps-converted-to.pdf Graphic file (type pdf)
<use Definitions/logo-orcid-eps-converted-to.pdf>
Package pdftex.def Info: Definitions/logo-orcid-eps-converted-to.pdf  used on i
nput line 176.
(pdftex.def)             Requested size: 9.10509pt x 9.10466pt.
Package epstopdf Info: Source file: <Definitions/logo-orcid.eps>
(epstopdf)                    date: 2018-07-22 06:33:52
(epstopdf)                    size: 284378 bytes
(epstopdf)             Output file: <Definitions/logo-orcid-eps-converted-to.pd
f>
(epstopdf)                    date: 2021-05-03 03:18:35
(epstopdf)                    size: 12397 bytes
(epstopdf)             Command: <repstopdf --outfile=Definitions/logo-orcid-eps
-converted-to.pdf Definitions/logo-orcid.eps>
(epstopdf)             \includegraphics on input line 176.
Package epstopdf Info: Output file is already uptodate.
File: Definitions/logo-orcid-eps-converted-to.pdf Graphic file (type pdf)
<use Definitions/logo-orcid-eps-converted-to.pdf>
Package pdftex.def Info: Definitions/logo-orcid-eps-converted-to.pdf  used on i
nput line 176.
(pdftex.def)             Requested size: 9.10509pt x 9.10466pt.
Package epstopdf Info: Source file: <Definitions/logo-orcid.eps>
(epstopdf)                    date: 2018-07-22 06:33:52
(epstopdf)                    size: 284378 bytes
(epstopdf)             Output file: <Definitions/logo-orcid-eps-converted-to.pd
f>
(epstopdf)                    date: 2021-05-03 03:18:35
(epstopdf)                    size: 12397 bytes
(epstopdf)             Command: <repstopdf --outfile=Definitions/logo-orcid-eps
-converted-to.pdf Definitions/logo-orcid.eps>
(epstopdf)             \includegraphics on input line 176.
Package epstopdf Info: Output file is already uptodate.
File: Definitions/logo-orcid-eps-converted-to.pdf Graphic file (type pdf)
<use Definitions/logo-orcid-eps-converted-to.pdf>
Package pdftex.def Info: Definitions/logo-orcid-eps-converted-to.pdf  used on i
nput line 176.
(pdftex.def)             Requested size: 9.10509pt x 9.10466pt.
Package microtype Info: Loading generic protrusion settings for font family
(microtype)             `cmss' (encoding: OT1).
(microtype)             For optimal results, create family-specific settings.
(microtype)             See the microtype manual for details.
Package microtype Info: Loading generic protrusion settings for font family
(microtype)             `cmtt' (encoding: OT1).
(microtype)             For optimal results, create family-specific settings.
(microtype)             See the microtype manual for details.
LaTeX Font Info:    Try loading font information for T1+cmss on input line 183.


(/usr/share/texlive/texmf-dist/tex/latex/base/t1cmss.fd
File: t1cmss.fd 2014/09/29 v2.5h Standard LaTeX font definitions
)
Package microtype Info: Loading generic protrusion settings for font family
(microtype)             `cmss' (encoding: T1).
(microtype)             For optimal results, create family-specific settings.
(microtype)             See the microtype manual for details.

Overfull \hbox (8.84933pt too wide) in paragraph at lines 189--190
|   []   |   []   |   []   |   []   |   []   |   []   |   []   |   []   |   [] 
  |   []   |   []   |   []
 []


Overfull \hbox (36.81885pt too wide) in paragraph at lines 194--195
[]|   []   |   []   |   []   |   []   |   []   |   []   |   []   |   []   |   [
]   |   []   |   []   |   []   |   []
 []


Overfull \hbox (22.22873pt too wide) in paragraph at lines 196--200
[][] |   []   |   []   |   [][] [] |   [][][] |   [][][] |   []   |   []   |   
[]   |   []   |   []   |   []   |   []
 []


Overfull \hbox (10.78914pt too wide) in paragraph at lines 196--200
|   []   |   []   |   []   |   []   |   []   |   []   |   []   |   []   |   [] 
  |   []   |   []   |   []
 []


Overfull \hbox (1.89917pt too wide) in paragraph at lines 196--200
|   []   |   []   |   []   |   []   |   []   |   []   |   []   |   []   |   [] 
  |   []   |   []   |   []
 []


Overfull \hbox (2.91925pt too wide) in paragraph at lines 203--205
|   []   |   []   |   []   |   []   |   []   |   []   |   []   |   []   |   [] 
  |   []   |   []   [][] |   []   |   []   |   [][]
 []


Overfull \hbox (12.47807pt too wide) in paragraph at lines 210--211
[]|   []   |   []   |   []   |   []   |   []   |   []   |   []   |   []   |   [
]   |   []   |   []   |   []   |   []
 []


Overfull \hbox (0.19908pt too wide) in paragraph at lines 210--211
|   []   |   []   |   []   |   []   |   []   |   []   |   []   |   []   |   [] 
  |   []   |   []   |   []   |   []   |   []
 []


Overfull \hbox (7.19888pt too wide) in paragraph at lines 221--223
|   []   |   []   |   []   |   []   [][] |   []   |   []   |   []   |   [][][] 
|   []   [][] |   []   |   [][][]
 []


Overfull \hbox (0.8293pt too wide) in paragraph at lines 227--228
|   []   |   []   |   []   |   []   |   []   |   []   |   []   |   []   |   [] 
  |   []   |   []   |   []   |   []
 []


Overfull \hbox (9.64937pt too wide) in paragraph at lines 231--233
|   []   |   []   |   []   |   []   |   []   |   []   |   []   |   []   |   [] 
  |   []   |   []   |   []   |   []
 []


Overfull \hbox (22.13971pt too wide) in paragraph at lines 242--244
|   []   |   []   |   []   |   []   |   []   |   []   |   []   |   []   |   [] 
  |   []   |   []
 []


Overfull \hbox (15.85936pt too wide) in paragraph at lines 242--244
|   []   |   [][][] |   []   |   []   |   []   |   []   |   []   |   []   |   [
]   |   []   |   []   |   []
 []


pdfTeX warning: /usr/bin/pdflatex (file ./questions.pdf): PDF inclusion: found 
PDF version <1.7>, but at most version <1.5> allowed
<questions.pdf, id=56, 485.815pt x 619.31375pt>
File: questions.pdf Graphic file (type pdf)
<use questions.pdf>
Package pdftex.def Info: questions.pdf  used on input line 330.
(pdftex.def)             Requested size: 384.1122pt x 489.65886pt.

Overfull \hbox (1.5857pt too wide) in paragraph at lines 330--331
 [][] 
 []

LaTeX Font Info:    Font shape `T1/ppl/bx/n' in size <9> not available
(Font)              Font shape `T1/ppl/b/n' tried instead on input line 331.
LaTeX Font Info:    Font shape `U/msa/m/n' will be
(Font)              scaled to size 9.37807pt on input line 521.
LaTeX Font Info:    Font shape `U/msa/m/n' will be
(Font)              scaled to size 7.29405pt on input line 521.
LaTeX Font Info:    Font shape `U/msa/m/n' will be
(Font)              scaled to size 5.21004pt on input line 521.
LaTeX Font Info:    Font shape `U/msb/m/n' will be
(Font)              scaled to size 9.37807pt on input line 521.
LaTeX Font Info:    Font shape `U/msb/m/n' will be
(Font)              scaled to size 7.29405pt on input line 521.
LaTeX Font Info:    Font shape `U/msb/m/n' will be
(Font)              scaled to size 5.21004pt on input line 521.

Overfull \vbox (23.97034pt too high) has occurred while \output is active []


Package Fancyhdr Warning: \headheight is too small (12.0pt): 
Make it at least 24.78793pt.
We now make it that large for the rest of the document.
This may cause the page layout to be inconsistent, however.

[1{/var/lib/texmf/fonts/map/pdftex/updmap/pdftex.map}

 <./Definitions/logo-orcid-eps-converted-to.pdf>] [2] [3] [4 <./questions.pdf>]
 [5] [6] [7] [8] [9]
(./ijerph-1272967-supp-edited.bbl [10]) 
AED: lastpage setting LastPage
[11]
Package atveryend Info: Empty hook `BeforeClearDocument' on input line 780.
Package atveryend Info: Empty hook `AfterLastShipout' on input line 780.
 (./ijerph-1272967-supp-edited.aux)
Package atveryend Info: Executing hook `AtVeryEndDocument' on input line 780.
Package atveryend Info: Executing hook `AtEndAfterFileList' on input line 780.
Package rerunfilecheck Info: File `ijerph-1272967-supp-edited.out' has not chan
ged.
(rerunfilecheck)             Checksum: E975E4ADA32BC9F3F1A76539F720EFD2;2342.
 ) 
Here is how much of TeX's memory you used:
 42987 strings out of 494485
 780773 string characters out of 6175792
 1053414 words of memory out of 5000000
 45861 multiletter control sequences out of 15000+600000
 583706 words of font info for 202 fonts, out of 8000000 for 9000
 59 hyphenation exceptions out of 8191
 62i,13n,78p,3680b,1227s stack positions out of 5000i,500n,10000p,200000b,80000s
 </home/user/.texlive2018/texmf-var/fonts/pk/ljfour/jknappen/ec/ecss0500.600p
k>{/usr/share/texlive/texmf-dist/fonts/enc/dvips/base/8r.enc}</usr/share/texliv
e/texmf-dist/fonts/type1/public/amsfonts/cm/cmmi10.pfb></usr/share/texlive/texm
f-dist/fonts/type1/public/amsfonts/cm/cmr10.pfb></usr/share/texlive/texmf-dist/
fonts/type1/public/amsfonts/cm/cmsy10.pfb></usr/share/texlive/texmf-dist/fonts/
type1/public/amsfonts/latxfont/lasy6.pfb></usr/share/texlive/texmf-dist/fonts/t
ype1/urw/palatino/uplb8a.pfb></usr/share/texlive/texmf-dist/fonts/type1/urw/pal
atino/uplr8a.pfb></usr/share/texlive/texmf-dist/fonts/type1/urw/palatino/uplri8
a.pfb>
Output written on ijerph-1272967-supp-edited.pdf (11 pages, 285823 bytes).
PDF statistics:
 206 PDF objects out of 1000 (max. 8388607)
 163 compressed objects within 2 object streams
 46 named destinations out of 1000 (max. 500000)
 51279 words of extra memory for PDF output out of 51595 (max. 10000000)
