# Supplementary material for: The Associations between Knowledge and Behaviours Related to Touch Screens and Microbiological Threats among IT Students’
Source: Int J Environ Res Public Health. 2021 Sep 2;18(17):9269. doi: 10.3390/ijerph18179269 (PMC8431698; doi:10.3390/ijerph18179269)
Supplement: Supplementary file 1 [file ijerph-18-09269-s001.zip › ijerph-1272967-supp-edited.out]

\BOOKMARK [1][]{section.1}{\376\377\000M\000e\000d\000i\000c\000a\000l\000\040\000S\000t\000a\000f\000f\000\040\000a\000n\000d\000\040\000M\000o\000b\000i\000l\000e\000\040\000D\000e\000v\000i\000c\000e\000s}{}% 1
\BOOKMARK [1][]{section.2}{\376\377\000M\000a\000t\000e\000r\000i\000a\000l\000s\000\040\000a\000n\000d\000\040\000M\000e\000t\000h\000o\000d\000s}{}% 2
\BOOKMARK [1][]{section.3}{\376\377\000R\000e\000s\000u\000l\000t\000s}{}% 3
\BOOKMARK [2][]{subsection.3.1}{\376\377\000K\040\023\000m\000e\000a\000n\000s\000\040\000a\000n\000d\000\040\000K\040\023\000m\000e\000d\000i\000a\000n\000\040\000C\000l\000u\000s\000t\000e\000r\000i\000n\000g\000\040\000o\000f\000\040\000S\000o\000c\000i\000a\000l\000\040\000B\000e\000h\000a\000v\000i\000o\000r\000s\000\040\000R\000e\000l\000a\000t\000e\000d\000\040\000t\000o\000\040\000G\000i\000v\000i\000n\000g\000\040\000O\000w\000n\000\040\000S\000m\000a\000r\000t\000p\000h\000o\000n\000e\000\040\000t\000o\000\040\000O\000t\000h\000e\000r\000\040\000P\000e\000r\000s\000o\000n\000s}{section.3}% 4
\BOOKMARK [2][]{subsection.3.2}{\376\377\000S\000u\000b\000j\000e\000c\000t\000i\000v\000e\000\040\000A\000s\000s\000o\000c\000i\000a\000t\000i\000o\000n\000s\000\040\000B\000e\000t\000w\000e\000e\000n\000\040\000E\000x\000p\000e\000c\000t\000e\000d\000\040\000M\000i\000c\000r\000o\000b\000i\000o\000l\000o\000g\000i\000c\000a\000l\000\040\000T\000h\000r\000e\000a\000t\000s\000\040\000a\000n\000d\000\040\000B\000e\000h\000a\000v\000i\000o\000r\000s\000\040\000u\000s\000i\000n\000g\000\040\000L\000i\000n\000e\000a\000r\000\040\000M\000o\000d\000e\000l}{section.3}% 5
\BOOKMARK [2][]{subsection.3.3}{\376\377\000S\000u\000b\000j\000e\000c\000t\000i\000v\000e\000\040\000A\000s\000s\000o\000c\000i\000a\000t\000i\000o\000n\000s\000\040\000b\000e\000t\000w\000e\000e\000n\000\040\000M\000i\000c\000r\000o\000b\000i\000o\000l\000o\000g\000i\000c\000a\000l\000\040\000T\000h\000r\000e\000a\000t\000s\000\040\000f\000o\000r\000\040\000P\000e\000r\000s\000o\000n\000a\000l\000\040\000C\000o\000n\000t\000a\000c\000t\000\040\000S\000i\000t\000u\000a\000t\000i\000o\000n\000s\000\040\000u\000s\000i\000n\000g\000\040\000L\000i\000n\000e\000a\000r\000\040\000M\000o\000d\000e\000l}{section.3}% 6
\BOOKMARK [1][]{table.caption.12}{\376\377\000R\000e\000f\000e\000r\000e\000n\000c\000e\000s}{}% 1
