# Supplementary material for: The Associations between Knowledge and Behaviours Related to Touch Screens and Microbiological Threats among IT Students’
Source: Int J Environ Res Public Health. 2021 Sep 2;18(17):9269. doi: 10.3390/ijerph18179269 (PMC8431698; doi:10.3390/ijerph18179269)
Supplement: Supplementary file 1 [file ijerph-18-09269-s001.zip › ijerph-1272967-supp-edited.tex]

%  LaTeX support: latex@mdpi.com 
%DIF LATEXDIFF DIFFERENCE FILE
%DIF DEL template.tex   Tue Jul 27 14:37:33 2021
%DIF ADD nowy.tex       Wed Aug 18 14:54:31 2021
%  For support, please attach all files needed for compiling as well as the log file, and specify your operating system, LaTeX version, and LaTeX editor.

%=================================================================
\documentclass[ijerph, supfile, submit,moreauthors,pdftex]{Definitions/mdpi} 

% For posting an early version of this manuscript as a preprint, you may use "preprints" as the journal and change "submit" to "accept". The document class line would be, e.g., \documentclass[preprints,article,accept,moreauthors,pdftex]{mdpi}. This is especially recommended for submission to arXiv, where line numbers should be removed before posting. For preprints.org, the editorial staff will make this change immediately prior to posting.

%--------------------
% Class Options:
%--------------------
%----------
% journal
%----------
% Choose between the following MDPI journals:
% acoustics, actuators, addictions, admsci, adolescents, aerospace, agriculture, agriengineering, agronomy, ai, algorithms, allergies, analytica, animals, antibiotics, antibodies, antioxidants, appliedchem, applmech, applmicrobiol, applnano, applsci, arts, asi, atmosphere, atoms, audiolres, automation, axioms, batteries, bdcc, behavsci, beverages, biochem, bioengineering, biologics, biology, biomechanics, biomedicines, biomedinformatics, biomimetics, biomolecules, biophysica, biosensors, biotech, birds, bloods, brainsci, buildings, businesses, cancers, carbon, cardiogenetics, catalysts, cells, ceramics, challenges, chemengineering, chemistry, chemosensors, chemproc, children, civileng, cleantechnol, climate, clinpract, clockssleep, cmd, coatings, colloids, compounds, computation, computers, condensedmatter, conservation, constrmater, cosmetics, crops, cryptography, crystals, curroncol, cyber, dairy, data, dentistry, dermato, dermatopathology, designs, diabetology, diagnostics, digital, disabilities, diseases, diversity, dna, drones, dynamics, earth, ebj, ecologies, econometrics, economies, education, ejihpe, electricity, electrochem, electronicmat, electronics, encyclopedia, endocrines, energies, eng, engproc, entropy, environments, environsciproc, epidemiologia, epigenomes, fermentation, fibers, fire, fishes, fluids, foods, forecasting, forensicsci, forests, fractalfract, fuels, futureinternet, futuretransp, futurepharmacol, futurephys, galaxies, games, gases, gastroent, gastrointestdisord, gels, genealogy, genes, geographies, geohazards, geomatics, geosciences, geotechnics, geriatrics, hazardousmatters, healthcare, hearts, hemato, heritage, highthroughput, histories, horticulturae, humanities, hydrogen, hydrology, hygiene, idr, ijerph, ijfs, ijgi, ijms, ijns, ijtm, ijtpp, immuno, informatics, information, infrastructures, inorganics, insects, instruments, inventions, iot, j, jcdd, jcm, jcp, jcs, jdb, jfb, jfmk, jimaging, jintelligence, jlpea, jmmp, jmp, jmse, jne, jnt, jof, joitmc, jor, journalmedia, jox, jpm, jrfm, jsan, jtaer, jzbg, kidney, land, languages, laws, life, liquids, literature, livers, logistics, lubricants, machines, macromol, magnetism, magnetochemistry, make, marinedrugs, materials, materproc, mathematics, mca, measurements, medicina, medicines, medsci, membranes, metabolites, metals, metrology, micro, microarrays, microbiolres, micromachines, microorganisms, minerals, mining, modelling, molbank, molecules, mps, mti, nanoenergyadv, nanomanufacturing, nanomaterials, ncrna, network, neuroglia, neurolint, neurosci, nitrogen, notspecified, nri, nursrep, nutrients, obesities, oceans, ohbm, onco, oncopathology, optics, oral, organics, osteology, oxygen, parasites, parasitologia, particles, pathogens, pathophysiology, pediatrrep, pharmaceuticals, pharmaceutics, pharmacy, philosophies, photochem, photonics, physchem, physics, physiolsci, plants, plasma, pollutants, polymers, polysaccharides, proceedings, processes, prosthesis, proteomes, psych, psychiatryint, publications, quantumrep, quaternary, qubs, radiation, reactions, recycling, regeneration, religions, remotesensing, reports, reprodmed, resources, risks, robotics, safety, sci, scipharm, sensors, separations, sexes, signals, sinusitis, smartcities, sna, societies, socsci, soilsystems, solids, sports, standards, stats, stresses, surfaces, surgeries, suschem, sustainability, symmetry, systems, taxonomy, technologies, telecom, textiles, thermo, tourismhosp, toxics, toxins, transplantology, traumas, tropicalmed, universe, urbansci, uro, vaccines, vehicles, vetsci, vibration, viruses, vision, water, wevj, women, world 

%---------
% article
%---------
% The default type of manuscript is "article", but can be replaced by: 
% abstract, addendum, article, book, bookreview, briefreport, casereport, comment, commentary, communication, conferenceproceedings, correction, conferencereport, entry, expressionofconcern, extendedabstract, datadescriptor, editorial, essay, erratum, hypothesis, interestingimage, obituary, opinion, projectreport, reply, retraction, review, perspective, protocol, shortnote, studyprotocol, systematicreview, supfile, technicalnote, viewpoint, guidelines, registeredreport, tutorial
%supfile = supplementary materials

%----------
% submit
%----------
% The class option "submit" will be changed to "accept" by the Editorial Office when the paper is accepted. This will only make changes to the frontpage (e.g., the logo of the journal will get visible), the headings, and the copyright information. Also, line numbering will be removed. Journal info and pagination for accepted papers will also be assigned by the Editorial Office.

%------------------
% moreauthors
%------------------
% If there is only one author the class option oneauthor should be used. Otherwise use the class option moreauthors.

%---------
% pdftex
%---------
% The option pdftex is for use with pdfLaTeX. If eps figures are used, remove the option pdftex and use LaTeX and dvi2pdf.

%=================================================================
% MDPI internal commands
\firstpage{1} 
\makeatletter 
\setcounter{page}{\@firstpage} 
\makeatother
\pubvolume{1}
\issuenum{1}
\articlenumber{0}
\pubyear{2021}
\copyrightyear{2020}
%\externaleditor{Academic Editor: Firstname Lastname} % For journal Automation, please change Academic Editor to "Communicated by"
\datereceived{} 
\dateaccepted{} 
\datepublished{} 
\hreflink{https://doi.org/} % If needed use \linebreak
%------------------------------------------------------------------
% The following line should be uncommented if the LaTeX file is uploaded to arXiv.org
%\pdfoutput=1

%=================================================================
% Add packages and commands here. The following packages are loaded in our class file: fontenc, inputenc, calc, indentfirst, fancyhdr, graphicx, epstopdf, lastpage, ifthen, lineno, float, amsmath, setspace, enumitem, mathpazo, booktabs, titlesec, etoolbox, tabto, xcolor, soul, multirow, microtype, tikz, totcount, changepage, paracol, attrib, upgreek, cleveref, amsthm, hyphenat, natbib, hyperref, footmisc, url, geometry, newfloat, caption

\usepackage{amssymb}
\usepackage{textcomp}
\usepackage{booktabs,caption}
\usepackage[flushleft]{threeparttable}

\usepackage{adjustbox}
\usepackage{lscape}
\usepackage{longtable}
\usepackage{color}
\usepackage{multirow}
\usepackage{booktabs}
\usepackage{siunitx}
\usepackage[normalem]{ulem}
\renewcommand\tablename{Table S}

%=================================================================
%% Please use the following mathematics environments: Theorem, Lemma, Corollary, Proposition, Characterization, Property, Problem, Example, ExamplesandDefinitions, Hypothesis, Remark, Definition, Notation, Assumption
%% For proofs, please use the proof environment (the amsthm package is loaded by the MDPI class).

%=================================================================
% Full title of the paper (Capitalized)
\Title{The Associations Between Knowledge and Behaviours Related to Touch Screens and Microbiological Threats Among IT Students'}

% MDPI internal command: Title for citation in the left column
\TitleCitation{The Associations Between Knowledge and Behaviours Related to Touch Screens and Microbiological Threats Among IT Students'}

% Author Orchid ID: enter ID or remove command
\newcommand{\orcidauthorA}{0000-0001-6403-4160}
\newcommand{\orcidauthorB}{0000-0002-3315-1281}
\newcommand{\orcidauthorC}{0000-0002-7145-3993}

% Authors, for the paper (add full first names)
\Author{Dorota Oszutowska--Mazurek $^{1,\dagger}$*\orcidA{}, Jaroslaw Fastowicz $^{2,\dagger}$\orcidB{} and Przemyslaw Mazurek $^{3,\dagger}$*\orcidC{}}

% MDPI internal command: Authors, for metadata in PDF
\AuthorNames{Dorota Oszutowska-Mazurek, Jaroslaw Fastowicz and Przemyslaw Mazurek}

% MDPI internal command: Authors, for citation in the left column
\AuthorCitation{Oszutowska-Mazurek, D.; Fastowicz, J.; Mazurek, P.}

% If this is a Chicago style journal: Lastname, Firstname, Firstname Lastname, and Firstname Lastname.

% Affiliations / Addresses (Add [1] after \address if there is only one affiliation.)
\address{%
$^{1}$ \quad Pomeranian Medical University, Department of Histology and Embryology, Powstancow Wielkopolskich 72 Ave., 70111 Szczecin, Poland; adorotta@pum.edu.pl\\
$^{2}$ \quad West Pomeranian University of Technology Szczecin, Department of Signal Processing and Multimedia Engineering; 26. Kwietnia 10 St., 71126 Szczecin, Poland; jaroslaw.fastowicz@zut.edu.pl\\
$^{3}$ \quad West Pomeranian University of Technology Szczecin, Department of Signal Processing and Multimedia Engineering; 26. Kwietnia 10 St., 71126 Szczecin, Poland; przemyslaw.mazurek@zut.edu.pl}


% Contact information of the corresponding author
\corres{Correspondence: adorotta@pum.edu.pl; przemyslaw.mazurek@zut.edu.pl}

% Current address and/or shared authorship
\firstnote{These authors contributed equally to this work.}

%\simplesumm{} % Simple summary

%\conference{} % An extended version of a conference paper

% Abstract (Do not insert blank lines, i.e. \\) 
\abstract{Current issues like the COVID-19 pandemic shows how elementary knowledge and hygiene behaviors are important for ordinary people. Microbiological hazards, not just viruses, can be transmitted in various ways through touch screens. For ordinary users, there is a wide range of behaviors that affect the ability to transfer microbial hazards (viruses, bacteria and fungi). The purpose of the paper is to analyze the association between knowledge and behavior of touch screen users based on surveys. This paper presents selected results of a survey conducted at the end of 2019 (pre--COVID--19 survey). The survey was conducted on a group of 172 IT school students. The relationship between responses using a 2D linear model regression and clustering is used. Most respondents believed that bacteria were more common than viruses on touch screens. The respondents declare altruism in terms of a greater willingness to lend their smartphone than to use someone else's. An interesting result is that respondents often lend their smartphone to others, while being aware that viruses or bacteria are on the touch screens. The results can be used in terms of changes in the education process of smartphone users in relation to microbiological hazards.}

% Keywords
\keyword{Microbiological Threats; User Behavior; Touch Screens; Data Clustering}


% The fields PACS, MSC, and JEL may be left empty or commented out if not applicable
%\PACS{J0101}
%\MSC{}
%\JEL{}

%%%%%%%%%%%%%%%%%%%%%%%%%%%%%%%%%%%%%%%%%%
%DIF PREAMBLE EXTENSION ADDED BY LATEXDIFF
%DIF UNDERLINE PREAMBLE %DIF PREAMBLE
\RequirePackage[normalem]{ulem} %DIF PREAMBLE
\RequirePackage{color}\definecolor{RED}{rgb}{1,0,0}\definecolor{BLUE}{rgb}{0,0,1} %DIF PREAMBLE
\providecommand{\DIFadd}[1]{{\protect\color{blue}\uwave{#1}}} %DIF PREAMBLE
\providecommand{\DIFdel}[1]{{\protect\color{red}\sout{#1}}}                      %DIF PREAMBLE
%DIF SAFE PREAMBLE %DIF PREAMBLE
\providecommand{\DIFaddbegin}{} %DIF PREAMBLE
\providecommand{\DIFaddend}{} %DIF PREAMBLE
\providecommand{\DIFdelbegin}{} %DIF PREAMBLE
\providecommand{\DIFdelend}{} %DIF PREAMBLE
\providecommand{\DIFmodbegin}{} %DIF PREAMBLE
\providecommand{\DIFmodend}{} %DIF PREAMBLE
%DIF FLOATSAFE PREAMBLE %DIF PREAMBLE
\providecommand{\DIFaddFL}[1]{\DIFadd{#1}} %DIF PREAMBLE
\providecommand{\DIFdelFL}[1]{\DIFdel{#1}} %DIF PREAMBLE
\providecommand{\DIFaddbeginFL}{} %DIF PREAMBLE
\providecommand{\DIFaddendFL}{} %DIF PREAMBLE
\providecommand{\DIFdelbeginFL}{} %DIF PREAMBLE
\providecommand{\DIFdelendFL}{} %DIF PREAMBLE
%DIF LISTINGS PREAMBLE %DIF PREAMBLE
\RequirePackage{listings} %DIF PREAMBLE
\RequirePackage{color} %DIF PREAMBLE
\lstdefinelanguage{DIFcode}{ %DIF PREAMBLE
%DIF DIFCODE_UNDERLINE %DIF PREAMBLE
  moredelim=[il][\color{red}\sout]{\%DIF\ <\ }, %DIF PREAMBLE
  moredelim=[il][\color{blue}\uwave]{\%DIF\ >\ } %DIF PREAMBLE
} %DIF PREAMBLE
\lstdefinestyle{DIFverbatimstyle}{ %DIF PREAMBLE
	language=DIFcode, %DIF PREAMBLE
	basicstyle=\ttfamily, %DIF PREAMBLE
	columns=fullflexible, %DIF PREAMBLE
	keepspaces=true %DIF PREAMBLE
} %DIF PREAMBLE
\lstnewenvironment{DIFverbatim}{\lstset{style=DIFverbatimstyle}}{} %DIF PREAMBLE
\lstnewenvironment{DIFverbatim*}{\lstset{style=DIFverbatimstyle,showspaces=true}}{} %DIF PREAMBLE
%DIF END PREAMBLE EXTENSION ADDED BY LATEXDIFF

\begin{document}
%%%%%%%%%%%%%%%%%%%%%%%%%%%%%%%%%%%%%%%%%%
%The order of the section titles is: Introduction, Materials and Methods, Results, Discussion, Conclusions for these journals: aerospace,algorithms,antibodies,antioxidants,atmosphere,axioms,biomedicines,carbon,crystals,designs,diagnostics,environments,fermentation,fluids,forests,fractalfract,informatics,information,inventions,jfmk,jrfm,lubricants,neonatalscreening,neuroglia,particles,pharmaceutics,polymers,processes,technologies,viruses,vision


%%%%%%%%%%%%%%%%%%%%%%%%%%%%%%%%%%%%%%%%%%

\DIFaddbegin \section{Medical Staff and Mobile Devices}


\DIFadd{There is a lot of research regarding mobile devices of medical staff and bacterial contamination and the survey is described in~\mbox{%DIFAUXCMD
\cite{Szabo2015}}\hspace{0pt}%DIFAUXCMD
. This work shows that recent studies found that between 9\% and 15\% of MCDs (Mobile Cellular Devices) carry pathogenic bacteria. Recommendations are to practice good hand hygiene, restrict MCDs in high--risk areas, and sanitize MCDs devices using 70\%~isopropyl alcohol to reduce contamination.
}

\DIFadd{In study~\mbox{%DIFAUXCMD
\cite{Goldblatt2007} }\hspace{0pt}%DIFAUXCMD
revealed that one fifth of mobile phones harboured pathogenic microorganisms.
}

\textit{\DIFadd{Coagulase Negative Staphylococcus}} \DIFadd{(}\textit{\DIFadd{CNS}}\DIFadd{) was the most frequently isolated microorganism from cellphones belonging to doctors and paramedical staff in departments at government medical college and hospital, Amritsar~\mbox{%DIFAUXCMD
\cite{Usha2009}}\hspace{0pt}%DIFAUXCMD
. Coagulase negative staphylococci are normal flora of the skin so inevitable contamination occurs. These can cause device related infections but are ubiquitous in the hospital environment. Hence, contamination is likely a reflection of use by the same person rather than hand hygiene. The results indicated that 40\% of devices were contaminated and the decontamination with 70\% isopropyl alcohol was 98\% effective.
}

\DIFadd{Mobile phones of health care workers also harboured microorganism according to~\mbox{%DIFAUXCMD
\cite{Kokate2012}}\hspace{0pt}%DIFAUXCMD
. In samples from mobile phones of resident doctors }\textit{\DIFadd{Coagulase Negative Staphylococci}} \DIFadd{(71.87\%) }\textit{\DIFadd{Diphtheroids}} \DIFadd{(21.87\%), }\textit{\DIFadd{Aspergillus niger}} \DIFadd{(6.25\%) were detected. That is why cellular phones are a potential source of microorganism causing nosocomial infections and the study indicates that proper hand hygiene and decontamination of devices should be carried out regularly.
}

\DIFadd{A questionnaire was submitted to health care personnel and followed by the detection of bacterial growth in study~\mbox{%DIFAUXCMD
\cite{Badr2012}}\hspace{0pt}%DIFAUXCMD
.
There were questions about using headsets, disinfection of devices, hand hygiene, the location of using the devices. Fingers of both hands were examined for the presence of bacteria before and after phone call. It revealed that the bacterial growth was not present after hand rub, but after phone call the contamination increased to 93.7\%. 
}

\DIFadd{Staphylococcus aureus was isolated form hands and mobile phones of health care workers according to~\mbox{%DIFAUXCMD
\cite{Angadi2014}}\hspace{0pt}%DIFAUXCMD
. }\textit{\DIFadd{Methicillin Resistant Staphyococcus Aureus}} \DIFadd{(}\textit{\DIFadd{MRSA}}\DIFadd{) was isolated from 
53.3\% mobile phones and it is unusual and reflects a high prevalence in the patient population of the hospital. Ethyl alcohol was effective as disinfecting agent. 
                            }


\DIFadd{The study~\mbox{%DIFAUXCMD
\cite{Gashaw2014} }\hspace{0pt}%DIFAUXCMD
indicated that about 98\% of cellular phones of health care workers were contaminated with bacteria, }\textit{\DIFadd{ex Coagulase Negative Staphylococci}}\DIFadd{, }\textit{\DIFadd{Staphylococcus aureus}}\DIFadd{, and }\textit{\DIFadd{Escherichia coli}}\DIFadd{. The mobile phones were decontaminated with 70\% alcohol, that  decreased the rate of contamination from 98.3\% to 55.2\%.
}

\DIFadd{In study~\mbox{%DIFAUXCMD
\cite{Mark2014} }\hspace{0pt}%DIFAUXCMD
Of the mobile phones, 60\% were contaminated, but drug resistant bacteria were not detected and 37\% of individuals confirmed regular cleaning of devices.
}

\DIFadd{A questionnaire asking about hygiene practice and the patters of using of mobile phones was used in~\mbox{%DIFAUXCMD
\cite{Milisa2015}}\hspace{0pt}%DIFAUXCMD
. A cross--sectional study was performed in the study and 61.7\% of mobile phones showed contamination. It revealed that mobile phones of health care workers were more likely contaminated with }\textit{\DIFadd{MRSA}} \DIFadd{versus devices of non--health care workers and generally the cellular phones of health care workers  were more contaminated with bacteria
}


\DIFadd{There was a study about the contamination of mobile phones in healthcare workers of neonatal unit~\mbox{%DIFAUXCMD
\cite{Orsi2015}}\hspace{0pt}%DIFAUXCMD
. The disinfection and cleaning reduces contamination of mobile devices and not using  disinfection agents and not cleaning them cause the isolation of bacteria.
}

\DIFadd{The study of comparison of flora associated with cellular phones in healthcare workers versus non--healthcare workers was described in~\mbox{%DIFAUXCMD
\cite{Morubagal2017}}\hspace{0pt}%DIFAUXCMD
. Predominant microorganisms isolated from mobiles of healthcare workers were:  }\textit{\DIFadd{Acinetobacter baumannii}} \DIFadd{(36.84\%) and }\textit{\DIFadd{MRSA 46}}\DIFadd{\% of samples from mobiles of non--healthcare workers harboured microorganisms.
}


\DIFadd{Comparisons of microbial contamination of keypads and touch screens of mobile cell phones between hospital and non--hospital staffs were described in~\mbox{%DIFAUXCMD
\cite{Dorost2018}}\hspace{0pt}%DIFAUXCMD
. It was revealed that the microbial contamination of phones was low in touch screen devices and the bacterial contamination was more frequent in hospital staff devices. It was also observed that women's mobile phones were less contaminated than men's devices. In hospital staff mobile cell phones the dominant microorganism were:  }\textit{\DIFadd{Enterobacteriaceae}}\DIFadd{, }\textit{\DIFadd{Bacillus species}}\DIFadd{, especially Gram--positive bacteria sporulated and }\textit{\DIFadd{Coagulase Negative Staphylococcus}}\DIFadd{.
}

\DIFadd{In the~\mbox{%DIFAUXCMD
\cite{Anupriya2018} }\hspace{0pt}%DIFAUXCMD
investigation of microbial contamination of mobile phones in a tertiary care hospital results indicated that the growth on bacteria was present in 87.3\% of mobile phones of heath care workers and 56.4\% of the mobile phones of non--health care workers. }\textit{\DIFadd{Coagulase Negative Staphylococcus}} \DIFadd{was predominant in the study group, aerobic spore bearers and micrococci were also frequent. 
}


\DIFadd{A cross sectional study was also performed in~\mbox{%DIFAUXCMD
\cite{Ebidor2015} }\hspace{0pt}%DIFAUXCMD
58\% of health care workers’ mobiles showed bacterial contamination with }\textit{\DIFadd{Staphylococcus aureus}} \DIFadd{as a predominant bacterium (34\%). Other detected bacteria were: }\textit{\DIFadd{Micrococcus}} \DIFadd{species, }\textit{\DIFadd{Coagulase Negative Staphylococcus}} \DIFadd{(}\textit{\DIFadd{CNS}}\DIFadd{), }\textit{\DIFadd{Pseudomonas aeruginosa}} \DIFadd{and }\textit{\DIFadd{Escherichia coli}}\DIFadd{. 
}

\DIFadd{According to~\mbox{%DIFAUXCMD
\cite{Chaka2016} }\hspace{0pt}%DIFAUXCMD
85\% of the participants never cleaned their devices. Predominant bacterial isolates were }\textit{\DIFadd{Staphylococcus aureus}} \DIFadd{and }\textit{\DIFadd{Coagulase Negative Staphylococcus}}\DIFadd{, it was noted that 40\% of }\textit{\DIFadd{Staphylococcus aureus}} \DIFadd{isolates were resistant to methicillin. Gram negative bacteria are likely to represent poor hand hygiene.
}

\DIFadd{The study~\mbox{%DIFAUXCMD
\cite{Pal2015} }\hspace{0pt}%DIFAUXCMD
indicated that 81.8\% of mobile phones and 80\% of swab samples showed the growth of bacteria, where }\textit{\DIFadd{Coagulase Negative Staphylococcus}}\DIFadd{, }\textit{\DIFadd{Staphylococcus aureus}}\DIFadd{, }\textit{\DIFadd{Acinetobacter}} \DIFadd{species, }\textit{\DIFadd{Escherichia coli}}\DIFadd{, }\textit{\DIFadd{Klebsiella pneumoniae}}\DIFadd{, }\textit{\DIFadd{Pseudomonas}} \DIFadd{species and }\textit{\DIFadd{Enterococcus}} \DIFadd{species were the most frequently isolated. That is why mobile phones may be a source of nosocomial pathogens.
}

\DIFaddend \section{Materials and Methods}

The questions from the subset of the full survey considered in this paper are presented in the Table~\ref{tab_1}.

\begin{table}[H]
\caption{Questions considered in this paper.}
\centering
\begin{tabular}{ll}
\toprule
\textbf{Question} & \textbf{Range}\\
\midrule 
{{(Q6)} Smartphone market price} & (300) $\cdots$ (>2100) PLN\\\\
\midrule
{{(Q77)} Did you lend your smartphone} & \\
{to another person?} & never$\Longleftrightarrow$it happened often\\

{{(Q82)} Do you ever use someone else's} & \\
{smartphone?} & never$\Longleftrightarrow$it's not a problem\\

{{(Q83)} Would you use someone else's} & \\
{smartphone that is dirty?} & never$\Longleftrightarrow$it's not a problem\\

{{(Q84)} Would you use someone else's} & \\
{smartphone that is wet with sweat?} & never$\Longleftrightarrow$it's not a problem\\

\midrule
{{(Q78)} Would you lend your smartphone} & \\
{to a person who is visibly \DIFdelbeginFL \DIFdelFL{sweaty}\DIFdelendFL \DIFaddbeginFL \DIFaddFL{sweating}\DIFaddendFL ?} & never$\Longleftrightarrow$it happened often\\

{{(Q79)} Would you lend your smartphone} & \\
{to a visibly dirty person?} & never$\Longleftrightarrow$it happened often\\

{{(Q80)} Would you lend your smartphone} & \\
{to a person coughing or with a runny nose?} & never$\Longleftrightarrow$it happened often\\

{{(Q81)} Would you lend your smartphone} & \\
{to a person with visible skin changes?} & never$\Longleftrightarrow$it happened often\\

\midrule
{(Q104 top)}  & \\
{Do you think there are bacteria on touch screens?} & {none$\Longleftrightarrow$a lot of them}\\
{(Q104 middle)}  & \\
{Do you think there are viruses on touch screens?} & {none$\Longleftrightarrow$a lot of them}\\         
{(Q104 bottom)}  & \\
{Do you think there are fungi on touch screens?} & {none$\Longleftrightarrow$a lot of them}\\
\bottomrule
\end{tabular}
\label{tab_1}
\end{table}

 \begin{tablenotes}
      \small
      \item \hl{PLN - Polish zloty (currency)}
    \end{tablenotes} 


\begin{figure}[H]
\centering
\includegraphics[width=13.5cm]{questions.pdf}
\caption{Fragment of the questionnaire with the questions considered in the article (questionnaire in Polish).}
\label{fig_1}
\end{figure}

%%%%%%%%%%%%%%%%%%%%%%%%%%%%%%%%%%%%%%%%%%
\section{Results}

\subsection{K--means and K--median Clustering of Social Behaviors Related to Giving Own Smartphone to Other Persons}


\begin{table}[H] 
\caption{Centroid locations for k--means.}
\centering
%% \tablesize{} %% You can specify the fontsize here, e.g., \tablesize{\footnotesize}. If commented out \small will be used.
\begin{tabular}{cc|cc}
\toprule
\multicolumn{2}{l}{\textbf{Number of clusters: k=3}} & \multicolumn{2}{c}{\textbf{Number of clusters: k=4}}\\
centroid no. & value & centroid no. & value\\
\midrule
\multicolumn{4}{c}{\textbf{k--centroid type: k--means}}\\
\midrule
\DIFdelbeginFL %DIFDELCMD < \multicolumn{4}{c}{Would you {\color{red}\sout{give}}{\color{red}lend} your smartphone to a person who is {\color{red}\sout{clearly}}{\color{red}visibly} sweaty ?}%%%
\DIFdelendFL \DIFaddbeginFL \multicolumn{4}{c}{Would you lend your smartphone to a person who is visibly sweating ?}\DIFaddendFL \\
\multicolumn{4}{c}{never (-1.0) $\Longleftrightarrow$ it happened often (1.0)} \\
\midrule
\hl{suggested minus signs in all tables are ok}
{[2]} & -0.200 & [1] &-0.418\\
      &        & [2] &0.127\\
{[3]} &-0.725  & [3] &-0.790\\
{[1]} &0.800   & [4] &0.817\\
\midrule
\DIFdelbeginFL %DIFDELCMD < \multicolumn{4}{c}{Would you {\color{red}\sout{give}}{\color{red}lend} your smartphone to a {\color{red}\sout{clearly}}{\color{red}visibly} dirty person ?}%%%
\DIFdelendFL \DIFaddbeginFL \multicolumn{4}{c}{Would you lend your smartphone to a visibly dirty person ?}\DIFaddendFL \\
\multicolumn{4}{c}{never (-1.0) $\Longleftrightarrow$ it's not a problem (1.0)} \\
\midrule
{[2]} &-0.482  & [1] &-0.554\\
      &        & [2] &-0.400\\
{[3]} &-0.832  & [3] &-0.852\\
{[1]} &0.554   & [4] &0.570\\
\midrule
\DIFdelbeginFL %DIFDELCMD < \multicolumn{4}{c}{Would you {\color{red}\sout{give}}{\color{red}lend} your smartphone to a person coughing or with a runny nose ?}%%%
\DIFdelendFL \DIFaddbeginFL \multicolumn{4}{c}{Would you lend your smartphone to a person coughing or with a runny nose ?}\DIFaddendFL \\
\multicolumn{4}{c}{never (-1.0) $\Longleftrightarrow$ it's not a problem (1.0)} \\
\midrule
{[2]} &0.345   & [1] &0.563\\
      &        & [2] &-0.078\\
{[3]} &-0.668  & [3] &-0.685\\
{[1]} &0.880   & [4] &0.876\\
\midrule
\DIFdelbeginFL %DIFDELCMD < \multicolumn{4}{c}{Would you {\color{red}\sout{give}}{\color{red}lend} your smartphone to a person with visible skin changes ?}%%%
\DIFdelendFL \DIFaddbeginFL \multicolumn{4}{c}{Would you lend your smartphone to a person with visible skin changes ?}\DIFaddendFL \\
\multicolumn{4}{c}{never (-1.0) $\Longleftrightarrow$ it's not a problem (1.0)} \\
\midrule
{[2]} &-0.225  & [1] & -0.009\\
      &        & [2] &-0.618\\
{[3]} &-0.823  & [3] &-0.819\\
{[1]} &0.760   & [4] &0.776\\

 
\bottomrule
\end{tabular}
\label{tab_clusters1}
\end{table}

\begin{table}[H] 
\caption{Centroid locations for k--medians.}
\centering
%% \tablesize{} %% You can specify the fontsize here, e.g., \tablesize{\footnotesize}. If commented out \small will be used.
\begin{tabular}{cc|cc}
\toprule
\multicolumn{2}{l}{\textbf{Number of clusters: k=3}} & \multicolumn{2}{c}{\textbf{Number of clusters: k=4}}\\
centroid no. & value & centroid no. & value\\
\midrule
\multicolumn{4}{c}{\textbf{k--centroid type: k--medians}}\\
\midrule
\DIFdelbeginFL %DIFDELCMD < \multicolumn{4}{c}{Would you {\color{red}\sout{give}}{\color{red}lend} your smartphone to a person who is {\color{red}\sout{clearly}}{\color{red}visibly} sweaty ?}%%%
\DIFdelendFL \DIFaddbeginFL \multicolumn{4}{c}{Would you lend your smartphone to a person who is visibly sweating ?}\DIFaddendFL \\
\multicolumn{4}{c}{never (-1.0) $\Longleftrightarrow$ it happened often (1.0)} \\
\midrule
{[2]} &-0.2  & [1] &-0.4\\
      &      & [2] &0.0\\
{[3]} &-0.8  & [3] &-0.8\\
{[1]} &1.0   & [4] &1.0\\
\midrule
\DIFdelbeginFL %DIFDELCMD < \multicolumn{4}{c}{Would you {\color{red}\sout{give}}{\color{red}lend} your smartphone to a {\color{red}\sout{clearly}}{\color{red}visibly} dirty person ?}%%%
\DIFdelendFL \DIFaddbeginFL \multicolumn{4}{c}{Would you lend your smartphone to a visibly dirty person ?}\DIFaddendFL \\
\multicolumn{4}{c}{never (-1.0) $\Longleftrightarrow$ it's not a problem (1.0)} \\
\midrule
{[2]} &-0.6 & [1] &-0.4\\
      &     & [2] &-0.6\\
{[3]} &-1.0 & [3] &-1.0\\
{[1]} &0.8  & [4] &1.0\\
\midrule
\DIFdelbeginFL %DIFDELCMD < \multicolumn{4}{c}{Would you {\color{red}\sout{give}}{\color{red}lend} your smartphone to a person coughing or with a runny nose ?}%%%
\DIFdelendFL \DIFaddbeginFL \multicolumn{4}{c}{Would you lend your smartphone to a person coughing or with a runny nose ?}\DIFaddendFL \\
\multicolumn{4}{c}{never (-1.0) $\Longleftrightarrow$ it's not a problem (1.0)} \\
\midrule
{[2]} &0.4   & [1] &0.6\\
      &      & [2] &-0.2\\
{[3]} &-0.8  & [3] &-0.8\\
{[1]} &1.0   & [4] &1.0\\
\midrule
\DIFdelbeginFL %DIFDELCMD < \multicolumn{4}{c}{Would you {\color{red}\sout{give}}{\color{red}lend} your smartphone to a person with visible skin changes ?}%%%
\DIFdelendFL \DIFaddbeginFL \multicolumn{4}{c}{Would you lend your smartphone to a person with visible skin changes ?}\DIFaddendFL \\
\multicolumn{4}{c}{never (-1.0) $\Longleftrightarrow$ it's not a problem (1.0)} \\
\midrule
{[2]} &-0.4 & [1] &0.0\\
      &     & [2] &-0.8\\
{[3]} &-0.8 & [3] &-1.0\\
{[1]} &1.0  & [4] &1.0\\

\bottomrule
\end{tabular}
\label{tab_clusters2}
\end{table}


\subsection{Subjective Associations Between Expected Microbiological Threats and Behaviors using Linear Model}

\begin{table}[H]
  \begin{threeparttable}

\caption{Absolute frequency for 2D linear model of associations (\hl{changed to italic}$N$=172) (part 1/3) }
\label{tab_2d_1}
\centering

%\tablesize{\scriptsize}
\tablesize{\footnotesize}

{ 
\begin{tabular}{crrl}

\toprule
\multicolumn{4}{c}{y: Do you think there are bacteria/viruses/fungi on touch screens?}\\
%   & \multicolumn{2}{c}{\textbf{bacteria}} & \multicolumn{2}{c}{\textbf{viruses}} & \multicolumn{2}{c}{\textbf{fungi}} \\
\midrule
\textbf{ } & \textbf{ } & \textbf{Mean (SD)}	& \textbf{$Pr(>|t|)$} \\

\midrule
\multicolumn{4}{l}{x: Smartphone market price PLN}\\ 
\midrule
\textbf{bacteria} & Intercept: & -2.472638 (1.848149) & 0.187\\
 & x: & -0.000348 (0.000873) & 0.692   \\
 & y: & 8.951989 (1.948162) & 3.26e-05 ***\\
\midrule
\textbf{viruses} & Intercept: & 1.073403 (0.566339) & 0.0621 .   \\
 & x: & 0.000298 (0.000335) & 0.3770   \\
 & y: & 1.657018 (0.594299) & 0.0068 **  \\
\midrule
\textbf{fungi} & Intercept: & 2.287e+00 (5.079e-01) & 2.57e-05 ***  \\
 & x: & 8.776e-05 (3.167e-04) & 0.783   \\
 & y: & -1.523e-01 (5.490e-01) & 0.782\\
\midrule
\DIFdelbeginFL %DIFDELCMD < \multicolumn{4}{l}{x: Did you {\color{red}\sout{give}}{\color{red}lend} your smartphone to another person ?}%%%
\DIFdelendFL \DIFaddbeginFL \multicolumn{4}{l}{x: Did you lend your smartphone to another person ?}\DIFaddendFL \\ 
\multicolumn{4}{l}{(never $\Longleftrightarrow$ it happened often)} \\
\midrule
\textbf{bacteria} & Intercept: & -2.6421 (1.4627) & 0.076774 .  \\
 & x: & 1.6776 (0.7729) & 0.034638 *  \\
 & y: & 7.9599 (1.9375) & 0.000145 *** \\
\midrule
\textbf{viruses} & Intercept: & 1.2649 (0.3245) & 0.000202 ***  \\
 & x: & 0.9856 (0.2799) & 0.000717 ***   \\
 & y: & 1.3994 (0.5195) & 0.008619 ** \\
\midrule
\textbf{fungi} & Intercept: & 2.0778 (0.2034) & < 2e-16 ***  \\
 & x: & 0.7921 (0.1941) & 0.000101 *** \\
 & y: & -0.4274 (0.3575) & 0.235210   \\
\midrule
\DIFdelbeginFL %DIFDELCMD < \multicolumn{4}{l}{x: Would you {\color{red}\sout{give}}{\color{red}lend} your smartphone to a person who is {\color{red}\sout{clearly}}{\color{red}visibly} sweaty ?}%%%
\DIFdelendFL \DIFaddbeginFL \multicolumn{4}{l}{x: Would you lend your smartphone to a person who is visibly sweating ?}\DIFaddendFL \\ 
\multicolumn{4}{l}{(never $\Longleftrightarrow$ it's not a problem)} \\
\midrule
\textbf{bacteria} & Intercept: & -2.6437 (1.4397) & 0.07203 .  \\
 & x: & -0.8927 (0.6741) & 0.19120   \\
 & y: & 7.6367 (1.8246) & 0.00011 ***  \\
\midrule
\textbf{viruses} & Intercept: & 2.0181 (0.4214) & 9.06e-06 ***  \\
 & x: & -0.3315 (0.3078) & 0.285  \\
 & y: & 0.5000 (0.6368) & 0.435  \\
\midrule
\textbf{fungi} & Intercept: & 2.4472 (0.2894) & 1.48e-12 ***   \\
 & x: & -0.5195 (0.2432) & 0.0359 *   \\
 & y: & -0.6521 (0.4892) & 0.1865   \\

\bottomrule
\end{tabular}
}
 \begin{tablenotes}
      \small
      \item \hl{added:}{$Pr(>|t|)$} gives the $p$--value for that t--test (the proportion of the t distribution at that $df$ which is greater than the absolute value of t statistic)
      
      \item Signif. codes:  '***' \hl{changed to italic}$p$  $\leq$ 0.001, '**' $p$  $\leq$  0.01, '*' $p$  $\leq$  0.05, '.' $p$  $\leq$  0.1, ' ' $p$ $>$ 0.1

      \item \hl{PLN - Polish zloty (currency)}
          
    \end{tablenotes} 
 \end{threeparttable}
\end{table}


\begin{table}[H]
  \begin{threeparttable}

\caption{Absolute frequency for 2D linear model of associations (\hl{changed to italic}$N$=172) (part 2/3).}
\label{tab_2d_2}
\centering

%\tablesize{\scriptsize}
\tablesize{\footnotesize}

{ 
\begin{tabular}{crll}

\toprule
\multicolumn{4}{c}{y: Do you think there are bacteria/viruses/fungi on touch screens?}\\
%   & \multicolumn{2}{c}{\textbf{bacteria}} & \multicolumn{2}{c}{\textbf{viruses}} & \multicolumn{2}{c}{\textbf{fungi}} \\
\midrule
\textbf{ } & \textbf{ } & \textbf{Mean (SD)}	& \textbf{$Pr(>|t|)$}\\

\midrule
\DIFdelbeginFL %DIFDELCMD < \multicolumn{4}{l}{x: Would you {\color{red}\sout{give}}{\color{red}lend} your smartphone to a {\color{red}\sout{clearly}}{\color{red}visibly} dirty person ?}%%%
\DIFdelendFL \DIFaddbeginFL \multicolumn{4}{l}{x: Would you lend your smartphone to a visibly dirty person ?}\DIFaddendFL \\ 
\multicolumn{4}{l}{(never $\Longleftrightarrow$ it's not a problem)} \\
\midrule
\textbf{bacteria} & Intercept: & -3.9010 (1.9875) & 0.05574 .    \\
 & x: & -2.3988 (0.9425) & 0.01434 *  \\
 & y: & 9.3391 (2.4976) & 0.00051 ***  \\
\midrule
\textbf{viruses} & Intercept: & 1.8567 (0.4465) & 9.59e-05 ***  \\
 & x: &  -0.9953 (0.3171) & 0.00255 ** \\
 & y: &  0.7462 (0.6748) & 0.27292  \\
\midrule
\textbf{fungi} & Intercept: &  2.5334 (0.3047) & 3.97e-12 ***  \\
 & x: & -1.1753 (0.2581) & 2.09e-05 ***  \\
 & y: & -0.9758 (0.5132) & 0.0612 .  \\

\midrule
\DIFdelbeginFL %DIFDELCMD < \multicolumn{4}{l}{x: Would you {\color{red}\sout{give}}{\color{red}lend} your smartphone to a person coughing or with a runny nose ?}%%%
\DIFdelendFL \DIFaddbeginFL \multicolumn{4}{l}{x: Would you lend your smartphone to a person coughing or with a runny nose ?}\DIFaddendFL \\ 
\multicolumn{4}{l}{(never $\Longleftrightarrow$ it's not a problem)} \\
\midrule
\textbf{bacteria} & Intercept: & -2.5770 (1.4285) & 0.076918 .\\
 & x: & 0.5885 (0.6831) & 0.392861   \\
 & y: & 7.9498 (1.9107) & 0.000117 *** \\
\midrule
\textbf{viruses} & Intercept: &  1.4788 (0.3831) & 0.000234 ***  \\
 & x: & 0.2728 (0.2822) & 0.336717    \\
 & y: & 1.2200 (0.6126) & 0.049956 *\\
\midrule
\textbf{fungi} & Intercept: & 2.3450 (0.2935) & 8.45e-12 ***  \\
 & x: & 0.3909 (0.2494) & 0.121   \\
 & y: & -0.5530 (0.5133) & 0.285   \\
\midrule
\DIFdelbeginFL %DIFDELCMD < \multicolumn{4}{l}{x: Would you {\color{red}\sout{give}}{\color{red}lend} your smartphone to a person with visible skin changes ?}%%%
\DIFdelendFL \DIFaddbeginFL \multicolumn{4}{l}{x: Would you lend your smartphone to a person with visible skin changes ?}\DIFaddendFL \\ 
\multicolumn{4}{l}{(never $\Longleftrightarrow$ it's not a problem)} \\
\midrule
\textbf{bacteria} & Intercept: & -2.088 (1.448) & 0.155272    \\
 & x: & -1.248 (0.650) & 0.060178 .  \\
 & y: & 7.001 (1.902) & 0.000546 ***  \\
\midrule
\textbf{viruses} & Intercept: &  1.3987 (0.3230) & 4.34e-05 *** \\
 & x: &  -0.5588 (0.2502) & 0.0284 * \\
 & y: &  1.1397 (0.5120) & 0.0289 *  \\
\midrule
\textbf{fungi} & Intercept: &  2.4107 (0.2716) & 2.85e-13 ***  \\
 & x: &  -0.8387 (0.2256) & 0.000388 ***  \\
 & y: &  -0.5339 (0.4790) & 0.268606   \\
\midrule
\multicolumn{4}{l}{x: Do you ever use someone else's smartphone ?}\\ 
\multicolumn{4}{l}{(never $\Longleftrightarrow$ it's not a problem)} \\
\midrule
\textbf{bacteria} & Intercept: & -2.3287 (1.0734) & 0.0344 * \\
 & x: & 0.3559 (0.5154) & 0.4927 \\
 & y: & 7.4149 (1.4168) & 2.68e-06 *** \\
\midrule
\textbf{viruses} & Intercept:  & 1.5779 (0.2846) & 3.87e-07 ***  \\
 & x: & 0.3062 (0.2412) & 0.2081 \\
 & y: & 1.0620 (0.4482) & 0.0203 *  \\
\midrule
\textbf{fungi} & Intercept: &  2.08703 (0.20186) & <2e-16 ***  \\
 & x: & 0.00136 (0.18260) & 0.994   \\
 & y: & -0.37245 (0.35547) & 0.298   \\

\bottomrule
\end{tabular}
}
 \begin{tablenotes}
      \small
            \item \hl{added:}{$Pr(>|t|)$} gives the $p$--value for that t--test (the proportion of the t distribution at that $df$ which is greater than the absolute value of t statistic)

      \item Signif. codes:  '***' \hl{changed to italic}$p$  $\leq$ 0.001, '**' $p$  $\leq$  0.01, '*' $p$  $\leq$  0.05, '.' $p$  $\leq$  0.1, ' ' $p$ $>$ 0.1

    \end{tablenotes} 
 \end{threeparttable}
\end{table}


\begin{table}[H]
  \begin{threeparttable}

\caption{Absolute frequency for 2D linear model of associations (\hl{changed to italic}$N$=172) (part 3/3).}
\label{tab_2d_3}
\centering

%\tablesize{\scriptsize}
\tablesize{\footnotesize}

{ 
\begin{tabular}{crll}

\toprule
\multicolumn{4}{c}{y: Do you think there are bacteria/viruses/fungi on touch screens?}\\
%   & \multicolumn{2}{c}{\textbf{bacteria}} & \multicolumn{2}{c}{\textbf{viruses}} & \multicolumn{2}{c}{\textbf{fungi}} \\
\midrule
\textbf{ } & \textbf{ } & \textbf{Mean (SD)}	& \textbf{$Pr(>|t|)$}\\

\midrule

\multicolumn{4}{l}{x: Would you use someone else's smartphone that is dirty ?}\\ 
\multicolumn{4}{l}{(never $\Longleftrightarrow$ it's not a problem)} \\
\midrule
\textbf{bacteria} & Intercept: & -2.0815 (1.1102) & 0.0663 .  \\
 & x: & 0.1105 (0.5294) & 0.8355   \\
 & y: & 7.1536 (1.4578) & 9.2e-06 *** \\
\midrule
\textbf{viruses} & Intercept: & 1.4251 (0.2742) & 1.51e-06 *** \\
 & x: & 0.1981 (0.2177) & 0.36566   \\
 & y: & 1.2240 (0.4399) & 0.00673 ** \\
\midrule
\textbf{fungi} & Intercept: &  2.09286 (0.20382) & 2.91e-16 ***  \\
 & x: & 0.34832 (0.18051) & 0.0572 .  \\
 & y: & 0.01384 (0.37325) & 0.9705   \\
\midrule
\multicolumn{4}{l}{x: Would you use someone else's smartphone that is wet with sweat ?}\\ 
\multicolumn{4}{l}{(never $\Longleftrightarrow$ it's not a problem)} \\
\midrule
\textbf{bacteria} & Intercept: & -4.1361 (1.3420) & 0.003312 **  \\
 & x: & -2.2725 (0.6409) & 0.000849 ***  \\
 & y: & 9.6104 (1.7407) & 1.14e-06 ***  \\
\midrule
\textbf{viruses} &  Intercept: &  1.5417 (0.3921) & 0.000196 ***   \\
 & x: &  -0.9295 (0.3001) & 0.002810 ** \\
 & y: &  1.0380 (0.6041) & 0.090133 .  \\
\midrule
\textbf{fungi} & Intercept: &  2.2300 (0.2427) & 5.24e-14 ***  \\
 & x: &  -1.0951 (0.2241) & 5.47e-06 ***  \\
 & y: &  -0.6505 (0.4077) & 0.115   \\

\bottomrule
\end{tabular}
}
 \begin{tablenotes}
      \small
            \item \hl{added:}{$Pr(>|t|)$} gives the $p$--value for that t--test (the proportion of the t distribution at that $df$ which is greater than the absolute value of t statistic)

\item Signif. codes:  '***' \hl{changed to italic}$p$  $\leq$ 0.001, '**' $p$  $\leq$  0.01, '*' $p$  $\leq$  0.05, '.' $p$  $\leq$  0.1, ' ' $p$ $>$ 0.1
    \end{tablenotes} 
 \end{threeparttable}
\end{table}


\subsection{Subjective Associations between Microbiological Threats for Personal Contact Situations using Linear Model}


\begin{table}[H]
\centering
\begin{threeparttable}
\caption{Absolute frequency for 2D linear model of associations (\hl{changed to italic}$N$=172).}
\label{tab_12f}
\centering
%% \tablesize{} %% You can specify the fontsize here, e.g., \tablesize{\footnotesize}. If commented out \small will be used.
\begin{tabular}{crlrl}
\toprule
x: & \DIFdelbeginFL %DIFDELCMD < \multicolumn{2}{c}{Did you {\color{red}\sout{give}}{\color{red}lend} your smartphone to another person ?}%%%
\DIFdelendFL \DIFaddbeginFL \multicolumn{2}{c}{Did you lend your smartphone to another person ?}\DIFaddendFL \\
\midrule
\textbf{ } & \textbf{Mean (SD)} & \textbf{$Pr(>|t|)$}\\

\midrule
\DIFdelbeginFL %DIFDELCMD < \multicolumn{3}{l}{y: Would you {\color{red}\sout{give}}{\color{red}lend} your smartphone to a person who is {\color{red}\sout{clearly}}{\color{red}visibly} sweaty ?}%%%
\DIFdelendFL \DIFaddbeginFL \multicolumn{3}{l}{y: Would you lend your smartphone to a person who is visibly sweating ?}\DIFaddendFL \\ 
\multicolumn{3}{l}{(never $\Longleftrightarrow$ it's not a problem)} \\
\midrule
 Intercept: & 2.4154 (0.2837) & 3.57e-12 ***  &  \\
 x: & 0.4029 (0.4455) & 0.369   &  \\
 y: & -0.2379 (0.4070) & 0.561   &  \\
\midrule
\DIFdelbeginFL %DIFDELCMD < \multicolumn{3}{l}{y: Would you {\color{red}\sout{give}}{\color{red}lend} your smartphone to a {\color{red}\sout{clearly}}{\color{red}visibly} dirty person ?}%%%
\DIFdelendFL \DIFaddbeginFL \multicolumn{3}{l}{y: Would you lend your smartphone to a visibly dirty person ?}\DIFaddendFL \\ 
\multicolumn{3}{l}{(never $\Longleftrightarrow$ it's not a problem)} \\
\midrule
 Intercept: & 2.4044 (0.2938) & 3.4e-11 ***  &  \\
 x: &  0.8876 (0.4437) & 0.0502 .  &  \\
 y: & -1.1045 (0.4211) & 0.0112 *  &  \\
\midrule
\DIFdelbeginFL %DIFDELCMD < \multicolumn{3}{l}{y: Would you {\color{red}\sout{give}}{\color{red}lend} your smartphone to a person coughing or with a runny nose ?}%%%
\DIFdelendFL \DIFaddbeginFL \multicolumn{3}{l}{y: Would you lend your smartphone to a person coughing or with a runny nose ?}\DIFaddendFL \\ 
\multicolumn{3}{l}{(never $\Longleftrightarrow$ it's not a problem)} \\
\midrule
 Intercept: & 2.3818 (0.3137) & 1.3e-10 ***  &  \\
 x: & 0.7232 (0.5391) & 0.184   &  \\
 y: & 0.5567 (0.4580) & 0.228   &  \\
\midrule
\DIFdelbeginFL %DIFDELCMD < \multicolumn{3}{l}{y: Would you {\color{red}\sout{give}}{\color{red}lend} your smartphone to a person with visible skin changes ?}%%%
\DIFdelendFL \DIFaddbeginFL \multicolumn{3}{l}{y: Would you lend your smartphone to a person with visible skin changes ?}\DIFaddendFL \\ \multicolumn{3}{l}{(never $\Longleftrightarrow$ it's not a problem)} \\
\midrule
 Intercept: & 2.2120 (0.2247) & 8.95e-15 ***  &  \\
 x: & 1.0402 (0.3694) & 0.00634 **  &  \\
 y: & -0.7552 (0.3245) & 0.02288 *  &  \\
\midrule
\multicolumn{3}{l}{y: Do you ever use someone else's smartphone ?}\\ 
\multicolumn{3}{l}{(never $\Longleftrightarrow$ it's not a problem)} \\
\midrule
 Intercept: & 2.3785 (0.2644) & 3.04e-13 ***  &  \\
 x: & 0.5773 (0.4928) & 0.245   &  \\
 y: & 0.5333 (0.4735) & 0.264   &  \\
\midrule
\multicolumn{3}{l}{y: Would you use someone else's smartphone that is dirty ?}\\ 
\multicolumn{3}{l}{(never $\Longleftrightarrow$ it's not a problem)} \\
\midrule
 Intercept: & 2.0940 (0.2368) & 8.32e-13 ***  &  \\
 x: & 1.0398 (0.3655) & 0.00591 **  &  \\
 y: & -1.1551 (0.3549) & 0.00179 **  &  \\

\bottomrule
\end{tabular}
 \begin{tablenotes}
      \small
\item Signif. codes:  '***' \hl{changed to italic}$p$  $\leq$ 0.001, '**' $p$  $\leq$  0.01, '*' $p$  $\leq$  0.05, '.' $p$  $\leq$  0.1, ' ' $p$ $>$ 0.1
\end{tablenotes}
\end{threeparttable}
\end{table}


%%%%%%%%%%%%%%%%%%%%%%%%%%%%%%%%%%%%%%%%%%
\end{paracol}
%%%%%%%%%%%%%%%%%%%%%%%%%%%%%%%%%%%%%%%%%%
\DIFaddbegin \reftitle{References}

%DIF > =====================================
%DIF >  References, variant A: external bibliography
%DIF > =====================================
\reftitle{References}
\externalbibliography{yes}
\bibliography{references}
\DIFaddend 

\end{document}
