# Supplementary material for: The Associations between Knowledge and Behaviours Related to Touch Screens and Microbiological Threats among IT Students’
Source: Int J Environ Res Public Health. 2021 Sep 2;18(17):9269. doi: 10.3390/ijerph18179269 (PMC8431698; doi:10.3390/ijerph18179269)
Supplement: Supplementary file 1 [file ijerph-18-09269-s001.zip › references.bib]

% Encoding: UTF-8

@Article{Selim2015,
  author  = {Selim, Heba Sayed and Abaza, Amani Farouk},
  title   = {Microbial contamination of mobile phones in a health care setting in Alexandria, Egypt},
  journal = {GMS hygiene and infection control},
  year    = {2015},
  volume  = {10},
  pages   = {1--9},
}

@Article{Szabo2015,
  author  = {Szab{\'o}, R. and Morvai, J.},
  title   = {The role of the mobile communication devices in the spread of healthcare-associated infections: a systematic review},
  journal = {Antimicrobial Resistance and Infection Control},
  year    = {2015},
  volume  = {4},
  pages   = {P39},
}

@Article{DiLodovico2018,
  author        = {Di Lodovico, Silvia and Del Vecchio, Angela and Cataldi, Valentina and Di Campli, Emanuela and Di Bartolomeo, Soraya and Cellini, Luigina and Di Giulio, Mara},
  title         = {Microbial Contamination of Smartphone Touchscreens of Italian University Students},
  journal       = {Current Microbiology},
  year          = {2018},
  volume        = {75},
  number        = {3},
  pages         = {336--342},
}

@Article{MELENDEZ201633,
  author  = {Johan H. Melendez and Tonya M. Santaus and Gregory Brinsley and Daniel Kiang and Buddha Mali and Justin Hardick and Charlotte A. Gaydos and Chris D. Geddes},
  title   = {Microwave-accelerated method for ultra-rapid extraction of Neisseria gonorrhoeae DNA for downstream detection},
  journal = {Analytical Biochemistry},
  year    = {2016},
  volume  = {510},
  pages   = {33-40},
}

@Article{Soghomonyan2016,
  author        = {Soghomonyan, Diana and Trchounian, Karen and Trchounian, Armen},
  title         = {Millimeter waves or extremely high frequency electromagnetic fields in the environment: what are their effects on bacteria?},
  journal       = {Applied Microbiology and Biotechnology},
  year          = {2016},
  volume        = {100},
  number        = {11},
  pages         = {4761--4771},
}

@Article{Mark2014,
  author  = {Mark, D. and Leonard, C. and Breen, H. and Graydon, R. and O'Gorman, C. and Kirk, S.},
  title   = {Mobile phones in clinical practice: reducing the risk of bacterial contamination},
  journal = {International journal of clinical practice},
  year    = {2014},
  volume  = {68},
  pages   = {1060-1064},
  month   = {Sep},
}

@Article{Maier2000,
  author  = {Maier, M. and Blakemore, C. and Koivisto, M.},
  title   = {The health hazards of mobile phones},
  journal = {BMJ (Clinical research ed.)},
  year    = {2000},
  volume  = {320},
  number  = {7245},
  pages   = {1288--1289},
}

@Article{Kordecka2016,
  author  = {Kordecka, Anna and Krajewska-Kułak, Elżbieta and Łukaszuk, Cecylia and Kraszyńska, Bogumiła and Kułak, Wojciech},
  title   = {Isolation frequency of Candida present on the surfaces of mobile phones and handsx},
  journal = {BMC infectious diseases},
  year    = {2016},
  volume  = {16},
  pages   = {238--238},
}

@Article{Morubagal2017,
  author  = {Morubagal, Raghavendra Rao and Shivappa, Sowmya Govindanahalli and Mahale, Rashmi Padmanabha and Neelambike, Sumana Mhadevaiah},
  title   = {Study of bacterial flora associated with mobile phones of healthcare workers and non--healthcare workers},
  journal = {Iranian journal of microbiology},
  year    = {2017},
  volume  = {9},
  number  = {3},
  pages   = {143--151},
}

@Article{Dorost2018,
  author  = {Dorost, Amin and Safari, Yayha and Akhlaghi, Maliheh and Soleimani, Marzieh and Yoosefpour, Nasrin},
  title   = {Microbial contamination data of keypad and touch screen of cell phones among hospital and non-hospital staffs - A case study: Iran},
  journal = {Data in brief},
  year    = {2018},
  volume  = {20},
  pages   = {80--84},
}

@Article{Martina2019,
  author  = {Martina, P. F. and Martinez, M. and Centeno, C. K. and von Specht, M. and Ferreras, J.},
  title   = {Dangerous passengers: multidrug--resistant bacteria on hands and mobile phones},
  journal = {Journal of preventive medicine and hygiene},
  year    = {2019},
  volume  = {60},
  number  = {4},
  pages   = {E293--E299},
}

@Article{Usha2009,
  author  = {Usha, Arora and Pushpa, Devi and Aarti, Chadha and Sita, Malhotra},
  title   = {Cellphones A Modern Stayhouse For Bacterial Pathogens},
  journal = {JK Science : Journal of Medical Education \& Research},
  year    = {2009},
  volume  = {11},
  pages   = {127--129},
  month   = {07},
}

@Article{Gashaw2014,
  author  = {Gashaw, Muktar and Abtew, Daniel and Addis, Zelalem},
  title   = {Prevalence and Antimicrobial Susceptibility Pattern of Bacteria Isolated from Mobile Phones of Health Care Professionals Working in Gondar Town Health Centers},
  journal = {ISRN Public Health},
  year    = {2014},
  volume  = {2014},
  pages   = {1--6},
}

@Article{Pal2015,
  author  = {Pal, Shekhar and Juyal, Deepak and Adekhandi, Shamanth and Sharma, Munesh and Prakash, Rajat and Sharma, Neelam and Rana, Amit and Parihar, Ashwin},
  title   = {Mobile phones: Reservoirs for the transmission of nosocomial pathogens},
  journal = {Advanced biomedical research},
  year    = {2015},
  volume  = {4},
  pages   = {144--144},
}

@Article{Akinyemi2009,
  author  = {Akinyemi, Kabiru and Atapu, Audu and Adetona, Olabisi and Coker, Akitoye},
  title   = {The potential role of mobile phones in the spread of bacterial infections},
  journal = {Journal of infection in developing countries},
  year    = {2009},
  volume  = {3},
  pages   = {628-632},
  month   = {09},
}

@Article{Chaka2016,
  author  = {Chaka, Tolossa and Milisa, Girma and Feye, Bogale and Kassa, Roza},
  title   = {Bacterial Isolates from Cell Phones and Hands of Health Care Workers: A Cross Sectional Study in Pediatric Wards at Black Lion Hospital, Addis Ababa, Ethiopia},
  journal = {Journal of Bacteriology \& Parasitology},
  year    = {2016},
  volume  = {7},
  pages   = {288-294},
  month   = {07},
}

@Article{Suganya2012,
  author  = {Suganya, S. and Sumathy, J.H.V.},
  title   = {Isolation and identification of bacteria from covered and uncovered mobile phones},
  journal = {International Journal of Environmental Sciences},
  year    = {2012},
  volume  = {3},
  number  = {1},
  pages   = {44--54},
}

@Article{Kokate2012,
  author  = {Kokate, Sandeep and More, Sanjaykumar and Gujar, Vivek and Mundhe, Smita and Quazi Syed, Zahiruddin},
  title   = {Microbiological flora of mobile phones of resident doctors},
  journal = {J. Biomedical Science and Engineering},
  year    = {2012},
  volume  = {5},
  pages   = {696-698},
  month   = {01},
}

@Article{Beckstrom2013,
  author  = {Beckstrom, AC and Cleman, P and Cassis-Ghavami, F and Kamitsuka, Michael},
  title   = {Surveillance study of bacterial contamination of the parent's cell phone in the NICU and the effectiveness of an anti--microbial gel in reducing transmission to the hands},
  journal = {Journal of perinatology : official journal of the California Perinatal Association},
  year    = {2013},
  volume  = {33},
  pages   = {960-963},
  month   = {09},
}

@Article{Orsi2015,
  author  = {Orsi, Giovanni and Natale, Fabio and D’Ettorre, Gabriella and Protano, Carmela and Vullo, Vincenzo and De Curtis, Mario},
  title   = {Mobile Phone Microbial Contamination Among Neonatal Unit Healthcare Workers},
  journal = {Infection Control and Hospital Epidemiology},
  year    = {2015},
  volume  = {36},
  pages   = {487-489},
  month   = {03},
}

@Article{Badr2012,
  author  = {Badr, Rawia and Badr, Hatem and Mansour, Nabil},
  title   = {Mobile phones and nosocomial infections},
  journal = {International Journal of Infection Control},
  year    = {2012},
  volume  = {8},
  pages   = {1-5},
  month   = {04},
}

@Article{Pal2013,
  author  = {Pal, Pallavi and Roy, Ashoke and Moore, Ginny and Muzslay, Monika and Lee, Elaine and Alder, Sarah and Wilson, Peter and Powles, Tom and Kelly, John},
  title   = {Keypad mobile phones are associated with a significant increased risk of microbial contamination compared to touch screen phones},
  journal = {Journal of Infection Prevention},
  year    = {2013},
  volume  = {14},
  pages   = {65-68},
  month   = {02},
}

@Article{Ebidor2015,
  author  = {Ebidor, Ufoumanefe},
  title   = {Mobile phones of health care workers: Friend or foe},
  journal = {Global journal of Research Analysis},
  year    = {2015},
  volume  = {4},
  pages   = {1--2},
  month   = {03},
}

@Article{Angadi2014,
  author  = {Angadi, KalpanaM and Gupta, Urvashi and Misra, Rabindranath and Jadhav, Savita and Sardar, Moumita},
  title   = {Study of the role of mobile phones in the transmission of Hospital acquired infections},
  journal = {Medical Journal of Dr. D.Y. Patil University},
  year    = {2014},
  volume  = {7},
  pages   = {435--438},
  month   = {01},
}

@Article{Alwakeel2011,
  author  = {Alwakeel, Suaad and Nasser, Laila},
  title   = {Bacterial and Fungal Contamination of Saudi Arabian Paper Currency and Cell Phones},
  journal = {Asian Journal of Biological Sciences},
  year    = {2011},
  volume  = {4},
  pages   = {556--562},
}

@Article{Meadow2014,
  author  = {Meadow, James F. and Altrichter, Adam E. and Green, Jessica L.},
  title   = {Mobile phones carry the personal microbiome of their owners},
  journal = {PeerJ},
  year    = {2014},
  volume  = {2},
  pages   = {e447--e447},
}

@Article{Koroglu2013,
  author  = {Koroglu, Mehmet and Gunal, Selami and Yıldız, Fadime and Savas, M. and Ozer, A. and Altindis, Mustafa},
  title   = {Microbial contamination rates between touchscreen and keypad mobile phones used in Healthcare setting},
  journal = {GMS Hyg Infect Control.},
  year    = {2013},
  volume  = {10},
  pages   = {1--9},
}

@Article{Tibshirani2001,
  author  = {Tibshirani, Robert and Walther, Guenther and Hastie, Trevor},
  title   = {Estimating the number of clusters in a data set via the gap statistic},
  journal = {Journal of the Royal Statistical Society: Series B (Statistical Methodology)},
  year    = {2001},
  volume  = {63},
  number  = {2},
  pages   = {411-423},
}

@Article{JSSv045i03,
  author   = {Stef van Buuren and Karin Groothuis-Oudshoorn},
  title    = {mice: Multivariate Imputation by Chained Equations in R},
  journal  = {Journal of Statistical Software, Articles},
  year     = {2011},
  volume   = {45},
  number   = {3},
  pages    = {1--67},
  issn     = {1548-7660},
  abstract = {The R package mice imputes incomplete multivariate data by chained equations. The software mice 1.0 appeared in the year 2000 as an S-PLUS library, and in 2001 as an R package. mice 1.0 introduced predictor selection, passive imputation and automatic pooling. This article documents mice, which extends the functionality of mice 1.0 in several ways. In mice, the analysis of imputed data is made completely general, whereas the range of models under which pooling works is substantially extended. mice adds new functionality for imputing multilevel data, automatic predictor selection, data handling, post-processing imputed values, specialized pooling routines, model selection tools, and diagnostic graphs. Imputation of categorical data is improved in order to bypass problems caused by perfect prediction. Special attention is paid to transformations, sum scores, indices and interactions using passive imputation, and to the proper setup of the predictor matrix. mice can be downloaded from the Comprehensive R Archive Network. This article provides a hands-on, stepwise approach to solve applied incomplete data problems.},
}

@Book{Buuren2018,
  title     = {Flexible Imputation of Missing Data},
  publisher = {Chapman \& Hall/CRC},
  year      = {2018},
  author    = {van Buuren, S.},
  edition   = {2nd},
}

@Article{Leisch2006,
  author     = {Leisch, Friedrich},
  title      = {A Toolbox for K-Centroids Cluster Analysis},
  journal    = {Comput. Stat. Data Anal.},
  year       = {2006},
  volume     = {51},
  number     = {2},
  pages      = {526–544},
  issn       = {0167-9473},
  address    = {NLD},
  issue_date = {November, 2006},
  numpages   = {19},
  publisher  = {Elsevier Science Publishers B. V.},
}

@Article{Anupriya2018,
  author  = {A. Anupriya and K. Puhalenthi and Jeya Keerthi S. and Prethi R. and Hemasri V.},
  title   = {Microbial contamination of mobile phones in a teritary care hospital},
  journal = {International Journal Of Community Medicine And Public Health},
  year    = {2018},
  volume  = {5},
  number  = {6},
  pages   = {2313--2316},
  issn    = {2394-6040},
}

@Article{Goldblatt2007,
  author    = {Goldblatt, Joseph Gil and Krief, Iris and Klonsky, Tal and Haller, Daniel and Milloul, Victor and Sixsmith, Diane M. and Srugo, Isaac and Potasman, Israel},
  title     = {Use of Cellular Telephones and Transmission of Pathogens by Medical Staff in New York and Israel},
  journal   = {Infection Control \& Hospital Epidemiology},
  year      = {2007},
  volume    = {28},
  number    = {4},
  pages     = {500–503},
  publisher = {Cambridge University Press},
}

@Article{Tiete2014,
  author    = {Tiete, Jelmer and Domínguez, Federico and Silva, Bruno and Segers, Laurent and Steenhaut, Kris and Touhafi, Abdellah},
  title     = {SoundCompass: A Distributed MEMS Microphone Array-Based Sensor for Sound Source Localization},
  journal   = {Sensors},
  year      = {2014},
  volume    = {14},
  number    = {2},
  pages     = {1918–1949},
  month     = {Jan},
  issn      = {1424-8220},
  publisher = {MDPI AG},
}

@InBook{Phares2012,
  pages     = {935--974},
  title     = {Introduction to Touchscreen Technologies},
  publisher = {Springer Berlin Heidelberg},
  year      = {2012},
  author    = {Phares, Robert and Fihn, Mark},
  address   = {Berlin, Heidelberg},
  isbn      = {978-3-540-79567-4},
  abstract  = {This chapter will review the major commercially available touchscreen technologies, including the design considerations, materials, and construction methods. Strengths and weaknesses of the technologies are listed in an easy-to-read format. Brief reviews of new and emerging technologies are also included.},
  booktitle = {Handbook of Visual Display Technology},
}

@Book{Konar2018,
  title     = {Gesture Recognition. Principles, Techniques and Applications.},
  publisher = {Springer International Publishing},
  year      = {2018},
  author    = {Amit Konar and Sriparna Saha},
  volume    = {724},
  series    = {Studies in Computational Intelligence},
  isbn      = {978-3-319-62210-1},
}

@InCollection{ULAETO2019341,
  author    = {Sarah B. Ulaeto and Jerin K. Pancrecious and T.P.D. Rajan and B.C. Pai},
  title     = {Chapter 17 - Smart Coatings},
  booktitle = {Noble Metal-Metal Oxide Hybrid Nanoparticles},
  publisher = {Woodhead Publishing},
  year      = {2019},
  editor    = {Satyabrata Mohapatra and Tuan Anh Nguyen and Phuong Nguyen-Tri},
  series    = {Micro and Nano Technologies},
  pages     = {341 - 372},
  isbn      = {978-0-12-814134-2},
}

@Book{Tiwari2018,
  title     = {Handbook of Antimicrobial Coatings},
  publisher = {Elsevier},
  year      = {2018},
  author    = {Atul Tiwari},
}

@Article{Cloutier2015,
  author  = {Cloutier, Maxime and Mantovani, Diego and Rosei, Federico},
  title   = {Antibacterial Coatings: Challenges, Perspectives, and Opportunities},
  journal = {Trends in biotechnology},
  year    = {2015},
  volume  = {33},
  month   = {10},
}

@Book{Jolliffe2002,
  title     = {Principal Component Analysis},
  publisher = {Springer},
  year      = {2002},
  author    = {Jolliffe, I.T.},
  edition   = {2'nd},
}

@Book{Everitt2011,
  title     = {Cluster Analysis},
  publisher = {Wiley},
  year      = {2011},
  author    = {Brian S. Everitt and Sabine Landau and Morven Leese and Daniel Stahl},
  edition   = {5'th},
}

@Book{Sheskin2007,
  title     = {The Handbook of Parametric and Nonparametric Statistical Procedures},
  publisher = {Chapman \& Hall/CRC},
  year      = {2007},
  author    = {Sheskin, D.J.},
}

@Misc{stat2020,
  author       = {{Serwis~Rzeczypospolitej~Polskiej}},
  title        = {Szko{\l}y i uczniowie wed{\l}ug organ{\'o}w prowadz\k{a}cych (Schools and pupils according to the governing bodies)},
  howpublished = {https://dane.gov.pl/pl/dataset/212,szkoy-i-uczniowie-wedug-organow-prowadzacych},
  year         = {2021},
}

@Article{Ovca2012,
  author    = {Ovca, Andrej and Rednak, Barbara and Godič Torkar, Karmen and Jevšnik, Mojca},
  title     = {Students' mobile phones - how clean are they?},
  journal   = {Sanitarno inženirstvo},
  year      = {2012},
  volume    = {6},
  number    = {1},
  publisher = {Inštitut za sanitarno inženirstvo},
  refid     = {4502123},
}

@Article{Lopez2020,
  author  = {Valentina, Anne Lopez and Jeng, Young Liew and Khomaizon, Abdul Kadir Pahirulzaman and Kheng, Yuen Sim},
  title   = {A study of microbial distribution and cell phone hygiene awareness at Universiti Malaysia Kelantan, Jeli Campus},
  journal = {Songklanakarin J. Sci. Technol.},
  year    = {2020},
  volume  = {42},
  number  = {1},
  pages   = {65-72},
}

@Article{Zakai2016,
  author             = {Zakai, Shadi and Mashat, Abdullah and Abumohssin, Abdulmalik and Samarkandi, Ahmad and Almaghrabi, Basim and Barradah, Hesham and Jiman-Fatani, Asif},
  title              = {Bacterial contamination of cell phones of medical students at King Abdulaziz University, Jeddah, Saudi Arabia.},
  journal            = {Journal of microscopy and ultrastructure},
  year               = {2016},
  volume             = {4},
  pages              = {143-146},
  month              = {Jul-Sep},
  issue              = {3},
  title-abbreviation = {J Microsc Ultrastruct},
}

@Article{Olsen2021,
  author             = {Olsen, Matthew and Lohning, Anna and Campos, Mariana and Jones, Peter and McKirdy, Simon and Alghafri, Rashed and Tajouri, Lotti},
  title              = {Mobile phones of paediatric hospital staff are never cleaned and commonly used in toilets with implications for healthcare nosocomial diseases.},
  journal            = {Scientific reports},
  year               = {2021},
  volume             = {11},
  pages              = {12999},
  month              = {Jun},
  issue              = {1},
  title-abbreviation = {Sci Rep},
}

@Article{Olsen2020,
  author             = {Olsen, Matthew and Campos, Mariana and Lohning, Anna and Jones, Peter and Legget, John and Bannach-Brown, Alexandra and McKirdy, Simon and Alghafri, Rashed and Tajouri, Lotti},
  title              = {Mobile phones represent a pathway for microbial transmission: A scoping review.},
  journal            = {Travel medicine and infectious disease},
  year               = {2020},
  volume             = {35},
  pages              = {101704},
  month              = {May-Jun},
  title-abbreviation = {Travel Med Infect Dis},
}

@Article{Panigrahi2020,
  author             = {Panigrahi, Sunil Kumar and Pathak, Vineet Kumar and Kumar, M. Mohan and Raj, Utsav and Priya P, Karpaga},
  title              = {Covid-19 and mobile phone hygiene in healthcare settings.},
  journal            = {BMJ global health},
  year               = {2020},
  volume             = {5},
  pages              = {e002505},
  issue              = {4},
  title-abbreviation = {BMJ Glob Health},
}

@Article{Leong2020,
  author  = {Xin Yu Adeline Leong and Shin Yuet Chong and Si En Angel Koh and Bee Chin Yeo and Kwee Yuen Tan and Moi Lin Ling},
  title   = {Healthcare workers' beliefs, attitudes and compliance with mobile phone hygiene in a main operating theatre complex},
  journal = {Infection Prevention in Practice},
  year    = {2020},
  volume  = {2},
  number  = {1},
  pages   = {100031},
}

@Article{Messina2011,
  author             = {Messina, Gabriele and Quercioli, Cecilia and Burgassi, Sandra and Nisticò, Francesca and Lupoli, Angelo and Nante, Nicola},
  title              = {How many bacteria live on the keyboard of your computer?},
  journal            = {American journal of infection control},
  year               = {2011},
  volume             = {39},
  pages              = {616-618},
  month              = {Sep},
  issue              = {7},
  title-abbreviation = {Am J Infect Control},
}

@Article{DiMuzio2019,
  author             = {Di Muzio, Marco and Napoli, Christian and Fiorinelli, Massimo and Orsi, Giovanni Battista},
  title              = {Nurses distracted by smartphone use during clinical practice: Italian validation of the "Nurses' use of Personal Communication Devices (PCD) questionnaire"},
  journal            = {Applied nursing research},
  year               = {2019},
  volume             = {49},
  pages              = {23-28},
  month              = {Oct},
  __markedentry      = {[user:]},
  title-abbreviation = {Appl Nurs Res},
}

@Article{Milisa2015,
  author  = {Misgana, Girma and Abdissa, Ketema and Abebe, Gemeda},
  title   = {Bacterial contamination of mobile phones of health care workers at Jimma University Specialized Hospital, Jimma, South West Ethiopia},
  journal = {International Journal of Infection Control},
  year    = {2015},
  volume  = {11},
  number  = {1},
  month   = {Mar.},
}

@InProceedings{nielsen2004,
  author    = {Nielsen, Michael and St{\"o}rring, Moritz and Moeslund, Thomas B. and Granum, Erik},
  title     = {A Procedure for Developing Intuitive and Ergonomic Gesture Interfaces for HCI},
  booktitle = {Gesture-Based Communication in Human-Computer Interaction},
  year      = {2004},
  editor    = {Camurri, Antonio and Volpe, Gualtiero},
  pages     = {409--420},
  address   = {Berlin, Heidelberg},
  publisher = {Springer Berlin Heidelberg},
}

@Article{Chakraborty2018,
  author  = {Chakraborty, Biplab Ketan and Sarma, Debajit and Bhuyan, M.K. and MacDorman, Karl F},
  title   = {Review of constraints on vision-based gesture recognition for human–computer interaction},
  journal = {IET Computer Vision},
  year    = {2018},
  volume  = {12},
  number  = {1},
  pages   = {3-15},
}

@Article{Engelhart2008,
  author  = {Engelhart, S. and Fischnaller, Edith and Simon, Arne and Gebel, Jürgen and Gemein, Stefanie and Exner, Martin},
  title   = {Microbial contamination of computer user interfaces (keyboard, mouse) in a tertiary care centre under conditions of practice},
  journal = {Hygiene + Medizin},
  year    = {2008},
  volume  = {33},
  pages   = {504-507},
  month   = {12},
}

@Misc{Singmann2021,
  author       = {Henrik Singmann},
  title        = {LaplacesDemon (16.1.6). de.Finetti.Game},
  howpublished = {https://www.rdocumentation.org/packages/LaplacesDemon/versions/ 16.1.4/topics/de.Finetti.Game},
  year         = {retrieved 27 July 2021},
}

@Book{Aczel1996,
  title     = {Complete business statistics},
  publisher = {Richard D. Irwin},
  year      = {1996},
  author    = {Aczel, Amir D.},
  address   = {Chicago},
  edition   = {3rd.ed.},
}

@Comment{jabref-meta: databaseType:bibtex;}
